# Supplementary material for: Using metagenomics and whole-genome sequencing to characterize enteric pathogens across various sources in Africa
Source: Nat Commun. 2025 Nov 28;16:11311. doi: 10.1038/s41467-025-66400-9 (PMC12722760; doi:10.1038/s41467-025-66400-9)
Supplement: Supplementary file 3 — Supplementary Data 1 [file 41467_2025_66400_MOESM3_ESM.xlsx]

## Sheet: Content
Table of content
WGS_stats	Metadata on the 380 isolates of Salmonella sp., Campylobacter sp., E. coli and Shigella sp..
Metagenome_stats	Metadata on the 139 metagenomic samples from the project

## Sheet: WGS_stats
ENA_ID_raw	ENA_Fasta	num_seqs	sum_len	min_len	avg_len	max_len	N50	GC(%)	Pathogen	Source	Country	Sequencing technology	Library preparation kit	Predicted ST	Predicted serovar	Collection_date	Virulence_genes	diarrheagenic_vf
ERR12952063	ERZ28016930	277	5179851	500	18699.8	367266	177070	50.43	Escherichia coli	Case	Ethiopia	Illumina NextSeq 550	Nextera XT Library Preparation Kit	11407	H10:O12	2021-12-02	55	astA
ERR12952064	ERZ28016953	2152	6360498	500	2955.6	93620	6760	50.75	Escherichia coli	Case	Ethiopia	Illumina NextSeq 550	Nextera XT Library Preparation Kit	Unknown ST	H30:O101:09:09a	2021-12-10	50	astA
ERR12952065	ERZ28016954	34	4579909	515	134703	630069	338230	52.36	Salmonella enterica subsp. enterica	Case	Ethiopia	Illumina NextSeq 550	Nextera XT Library Preparation Kit	Unknown ST	Adelaide (35:f,g:-)	2021-12-12	N/A	N/A
ERR12952066	ERZ28016966	167	5032996	525	30137.7	368800	114910	50.71	Escherichia coli	Case	Ethiopia	Illumina NextSeq 550	Nextera XT Library Preparation Kit	13857	H4:O12	2021-12-12	73	None
ERR12952067	ERZ28016973	33	4682734	507	141901	1408366	457384	52.26	Salmonella enterica subsp. enterica	Case	Ethiopia	Illumina NextSeq 550	Nextera XT Library Preparation Kit	808	Kottbus (8:e,h:1,5)	2021-12-12	N/A	N/A
ERR12952068	ERZ28016977	162	5033960	514	31073.8	288862	125132	50.72	Escherichia coli	Caretaker	Ethiopia	Illumina NextSeq 550	Nextera XT Library Preparation Kit	13857	H4:O12	2022-03-10	73	None
ERR12952069	ERZ28016990	97	5013992	504	51690.6	288923	104972	50.79	Escherichia coli	Case	Ethiopia	Illumina NextSeq 550	Nextera XT Library Preparation Kit	274	H7:O178	2021-12-20	58	None
ERR12952070	ERZ28045043	148	5409254	502	36549	407678	131643	50.4	Escherichia coli	Case	Ethiopia	Illumina NextSeq 550	Nextera XT Library Preparation Kit	38	H30:O51	2022-05-05	104	astA
ERR12952071	ERZ28045053	41	4620707	519	112700	568100	348235	52.23	Salmonella enterica subsp. enterica	Case	Ethiopia	Illumina NextSeq 550	Nextera XT Library Preparation Kit	13857	Gaminara (16:d:1,7)	2021-12-28	N/A	N/A
ERR12952072	ERZ28017051	232	5205105	516	22435.8	263121	95120	50.72	Escherichia coli	Case	Ethiopia	Illumina NextSeq 550	Nextera XT Library Preparation Kit	13857	H37:O27	2021-12-27	60	None
ERR12952073	ERZ28017058	818	4802033	501	5870.5	54846	9222	50.72	Escherichia coli	Case	Ethiopia	Illumina NextSeq 550	Nextera XT Library Preparation Kit	Unknown ST	H30:O8	2021-12-29	54	None
ERR12952075	ERZ28017061	312	9770231	503	31314.8	215535	71100	51.38	Escherichia coli	Chicken	Ethiopia	Illumina NextSeq 550	Nextera XT Library Preparation Kit	10	H4:O12	2022-11-08	170	None
ERR12952076	ERZ28017069	37	4757455	538	128580	923811	306052	51.97	Salmonella enterica subsp. enterica	Case	Ethiopia	Illumina NextSeq 550	Nextera XT Library Preparation Kit	31	Muenchen (8:d:1,2)	2022-01-10	N/A	N/A
ERR12952077	ERZ28017084	589	4823193	502	8188.8	77379	14224	50.64	Escherichia coli	Case	Ethiopia	Illumina NextSeq 550	Nextera XT Library Preparation Kit	58	Unknown	2022-01-12	47	astA
ERR12952079	ERZ28017108	24	4617606	578	192400	1286181	599990	52.11	Salmonella enterica subsp. enterica	Chicken	Ethiopia	Illumina NextSeq 550	Nextera XT Library Preparation Kit	1078	Eastbourne (9:e,h:1,5)	2022-01-12	N/A	N/A
ERR12952080	ERZ28017113	120	5218252	505	43485.4	384129	207779	50.55	Escherichia coli	Chicken	Ethiopia	Illumina NextSeq 550	Nextera XT Library Preparation Kit	Unknown ST	Unknown	2022-01-12	82	None
ERR12952081	ERZ28017121	160	5063031	503	31643.9	343241	179428	50.49	Escherichia coli	Case	Ethiopia	Illumina NextSeq 550	Nextera XT Library Preparation Kit	11407	H10	2023-02-03	55	astA
ERR12952082	ERZ28017162	269	4963823	502	18452.9	127538	47969	50.9	Escherichia coli	Case	Ethiopia	Illumina NextSeq 550	Nextera XT Library Preparation Kit	120	H21:O9:O9a	2023-02-06	46	astA
ERR12952083	ERZ28017169	53	4890201	516	92267.9	926544	279235	50.77	Escherichia coli	Case	Ethiopia	Illumina NextSeq 550	Nextera XT Library Preparation Kit	3497	H30:O8	2022-01-15	59	None
ERR12952084	ERZ28017175	278	5119237	500	18414.5	517004	164186	51.96	Salmonella enterica subsp. enterica	Case	Ethiopia	Illumina NextSeq 550	Nextera XT Library Preparation Kit	49	Saintpaul (4:e,h:1,2)	2022-02-03	N/A	N/A
ERR12952085	ERZ28017178	171	5607137	502	32790.3	476337	149124	50.35	Escherichia coli	Caretaker	Ethiopia	Illumina NextSeq 550	Nextera XT Library Preparation Kit	38	H30:O99	2022-02-03	82	None
ERR12952087	ERZ28017190	31	4682657	529	151054	1458710	544940	52.26	Salmonella enterica subsp. enterica	Caretaker	Ethiopia	Illumina NextSeq 550	Nextera XT Library Preparation Kit	808	Kottbus (8:e,h:1,5)	2022-02-08	N/A	N/A
ERR12952088	ERZ28017193	591	5953475	500	10073.6	315009	113275	50.35	Escherichia coli	Case	Ethiopia	Illumina NextSeq 550	Nextera XT Library Preparation Kit	70	H15:O23	2022-02-09	82	astA
ERR12952089	ERZ28017196	228	5723304	504	25102.2	316023	141129	50.32	Escherichia coli	Case	Ethiopia	Illumina NextSeq 550	Nextera XT Library Preparation Kit	70	H15:O23	2022-02-09	80	astA
ERR12952090	ERZ28017202	78	5038596	512	64597.4	612127	149391	50.61	Escherichia coli	Case	Ethiopia	Illumina NextSeq 550	Nextera XT Library Preparation Kit	9759	H49:O8	2022-02-10	59	None
ERR12952091	ERZ28017210	377	5153754	500	13670.4	192713	65760	50.18	Shigella flexneri	Caretaker	Ethiopia	Illumina NextSeq 550	Nextera XT Library Preparation Kit		N/A	2022-02-14	N/A	N/A
ERR12952092	ERZ28017223	179	4926448	531	27522.1	207709	67388	50.87	Escherichia coli	Case	Ethiopia	Illumina NextSeq 550	Nextera XT Library Preparation Kit	757	Unknown	2022-02-14	48	None
ERR12952093	ERZ28017228	240	5698123	512	23742.2	308261	92733	50.42	Escherichia coli	Case	Ethiopia	Illumina NextSeq 550	Nextera XT Library Preparation Kit	38	H18:O86	2022-02-16	85	astA
ERR12952094	ERZ28017272	189	4642754	571	24564.8	148458	46093	50.82	Escherichia coli	Caretaker	Ethiopia	Illumina NextSeq 550	Nextera XT Library Preparation Kit	609	H4:O9	2022-02-16	49	None
ERR12952095	ERZ28017278	164	5031816	523	30681.8	288729	119018	50.71	Escherichia coli	Caretaker	Ethiopia	Illumina NextSeq 550	Nextera XT Library Preparation Kit	13857	H4:O12	2022-02-16	73	None
ERR12952096	ERZ28017304	126	5147522	768	40853.3	370116	117205	50.49	Escherichia coli	Case	Ethiopia	Illumina NextSeq 550	Nextera XT Library Preparation Kit	1141	H30:O9:O9a	2022-02-18	54	None
ERR12952097	ERZ28017316	119	4767955	522	40066.8	277685	97665	50.81	Escherichia coli	Other_food	Ethiopia	Illumina NextSeq 550	Nextera XT Library Preparation Kit	540	H4:O113	2022-02-16	27	None
ERR12952098	ERZ28017322	34	4620389	573	135894	1956366	567957	52.23	Salmonella enterica subsp. enterica	Case	Ethiopia	Illumina NextSeq 550	Nextera XT Library Preparation Kit	239	Gaminara (16:d:1,7)	2022-02-26	N/A	N/A
ERR12952099	ERZ28045076	980	6032632	500	6155.7	433284	104006	49.07	Escherichia coli	Caretaker	Ethiopia	Illumina NextSeq 550	Nextera XT Library Preparation Kit	38	H30:O51	2022-03-01	104	astA
ERR12952100	ERZ28017346	315	5136392	500	16306	288610	125352	50.76	Escherichia coli	Case	Ethiopia	Illumina NextSeq 550	Nextera XT Library Preparation Kit	13857	H4:O12	2022-03-01	74	None
ERR12952101	ERZ28017350	197	4892632	506	24835.7	207408	68538	50.73	Shigella flexneri	Caretaker	Ethiopia	Illumina NextSeq 550	Nextera XT Library Preparation Kit		N/A	2022-02-28	N/A	N/A
ERR12952102	ERZ28017355	149	4901968	525	32899.1	265759	89942	50.66	Escherichia coli	Case	Ethiopia	Illumina NextSeq 550	Nextera XT Library Preparation Kit	58	Unknown	2022-03-16	54	astA
ERR12952103	ERZ28017357	37	4681055	526	126515	660087	231836	52.26	Salmonella enterica subsp. enterica	Case	Ethiopia	Illumina NextSeq 550	Nextera XT Library Preparation Kit	808	Kottbus (8:e,h:1,5)	2022-03-23	N/A	N/A
ERR12952104	ERZ28017360	221	5214762	500	23596.2	328094	95121	50.72	Escherichia coli	Case	Ethiopia	Illumina NextSeq 550	Nextera XT Library Preparation Kit	10	H37:O027	2022-03-23	60	None
ERR12952105	ERZ28017362	36	4677423	547	129928	597055	323612	52.21	Salmonella enterica subsp. enterica	Case	Ethiopia	Illumina NextSeq 550	Nextera XT Library Preparation Kit	64	Anatum (3,10:e,h:1,6)	2022-03-23	N/A	N/A
ERR12952106	ERZ28017369	98	5050683	511	51537.6	451973	193152	50.72	Escherichia coli	Case	Ethiopia	Illumina NextSeq 550	Nextera XT Library Preparation Kit	131	Unknown	2022-03-23	77	None
ERR12952107	ERZ28017370	128	5084847	501	39725.4	625375	135156	50.64	Escherichia coli	Case	Ethiopia	Illumina NextSeq 550	Nextera XT Library Preparation Kit	448	H8:O8	2022-03-29	50	None
ERR12952108	ERZ28017375	201	4831161	504	24035.6	205714	78964	50.8	Escherichia coli	Case	Ethiopia	Illumina NextSeq 550	Nextera XT Library Preparation Kit	48	H30	2022-03-29	60	None
ERR12952109	ERZ28017448	396	5320045	500	13434.5	470505	208582	50.48	Escherichia coli	Case	Ethiopia	Illumina NextSeq 550	Nextera XT Library Preparation Kit	131	H5:O16	2022-04-06	86	bfp
ERR12952110	ERZ28017454	171	5043360	503	29493.3	406655	125891	50.74	Escherichia coli	Chicken	Ethiopia	Illumina NextSeq 550	Nextera XT Library Preparation Kit	Unknown ST	O101	2022-04-06	55	None
ERR12952112	ERZ28017457	45	4772602	502	106058	855551	455145	52.21	Salmonella enterica subsp. enterica	Case	Ethiopia	Illumina NextSeq 550	Nextera XT Library Preparation Kit	Unknown ST	Newport (8:e,h:1,2)	2022-05-12	N/A	N/A
ERR12952113	ERZ28017461	25	4571869	529	182875	737980	540770	52.22	Salmonella enterica subsp. enterica	Case	Ethiopia	Illumina NextSeq 550	Nextera XT Library Preparation Kit	93	Eastbourne (9:e,h:1,5)	2022-05-17	N/A	N/A
ERR12952114	ERZ28017463	368	5494619	500	14931	255260	93841	50.39	Escherichia coli	Case	Ethiopia	Illumina NextSeq 550	Nextera XT Library Preparation Kit	13857	H4:O12:O101	2022-05-18	75	None
ERR12952115	ERZ28017468	49	4699958	515	95917.5	756757	319572	52.22	Salmonella enterica subsp. enterica	Case	Ethiopia	Illumina NextSeq 550	Nextera XT Library Preparation Kit	49	Haifa (4:z10:1,2)	2022-05-18	N/A	N/A
ERR12952116	ERZ28017471	338	5273959	500	15603.4	282122	95119	50.74	Escherichia coli	Case	Ethiopia	Illumina NextSeq 550	Nextera XT Library Preparation Kit	13857	H37:O27	2022-05-18	60	None
ERR12952117	ERZ28017477	60	4759370	500	79322.8	704390	328325	52.22	Salmonella enterica subsp. enterica	Case	Ethiopia	Illumina NextSeq 550	Nextera XT Library Preparation Kit	4869	Vejle (3,10:e,h:1,2)	2022-05-18	N/A	N/A
ERR12952119	ERZ28017480	71	5012260	527	70595.2	507375	152610	50.79	Escherichia coli	Case	Ethiopia	Illumina NextSeq 550	Nextera XT Library Preparation Kit	278	H7:O178	2022-05-23	58	None
ERR12952120	ERZ28017485	62	4892243	530	78907.1	479504	314134	50.78	Escherichia coli	Animal_waste	Ethiopia	Illumina NextSeq 550	Nextera XT Library Preparation Kit	3497	H30:O8	2022-05-24	59	None
ERR12952121	ERZ28017489	94	5012875	534	53328.5	371617	116316	50.79	Escherichia coli	Caretaker	Ethiopia	Illumina NextSeq 550	Nextera XT Library Preparation Kit	278	H7:O178	2022-05-26	58	None
ERR12952122	ERZ28017492	620	5347564	500	8625.1	288862	125353	50.6	Escherichia coli	Case	Ethiopia	Illumina NextSeq 550	Nextera XT Library Preparation Kit	13857	H4:O12	2022-05-30	74	None
ERR12952124	ERZ28017495	987	5318801	500	5388.9	488215	228293	51.99	Salmonella enterica subsp. enterica	Caretaker	Ethiopia	Illumina NextSeq 550	Nextera XT Library Preparation Kit	239	Gaminara (16:d:1,7)	2022-06-03	N/A	N/A
ERR12952125	ERZ28017498	256	4701788	501	18366.4	187389	51217	50.48	Escherichia coli	Caretaker	Ethiopia	Illumina NextSeq 550	Nextera XT Library Preparation Kit	11659	H51	2022-06-03	50	None
ERR12952126	ERZ28017505	423	5251261	504	12414.3	420717	78372	50.64	Escherichia coli	Case	Ethiopia	Illumina NextSeq 550	Nextera XT Library Preparation Kit	44	H4:O101	2022-07-06	93	bfp
ERR12952127	ERZ28017507	107	5027468	504	46985.7	326726	133678	50.47	Escherichia coli	Case	Ethiopia	Illumina NextSeq 550	Nextera XT Library Preparation Kit	351	H7:O18:O18ac	2022-07-06	60	None
ERR12952128	ERZ28017514	177	4897388	516	27668.9	244532	82425	50.73	Shigella flexneri	Case	Ethiopia	Illumina NextSeq 550	Nextera XT Library Preparation Kit		N/A	2022-07-05	N/A	N/A
ERR12952129	ERZ28017515	393	5189866	500	13205.8	609245	260921	51.67	Salmonella enterica subsp. enterica	Case	Ethiopia	Illumina NextSeq 550	Nextera XT Library Preparation Kit	93	Eastbourne (9:e,h:1,5)	2022-07-07	N/A	N/A
ERR12952130	ERZ28017519	103	5202407	629	50508.8	315622	147688	50.55	Escherichia coli	Caretaker	Ethiopia	Illumina NextSeq 550	Nextera XT Library Preparation Kit	Unknown ST	Unknown	2022-07-07	82	None
ERR12952131	ERZ28017521	35	4569086	903	130545	439525	284610	52.21	Salmonella enterica subsp. enterica	Caretaker	Ethiopia	Illumina NextSeq 550	Nextera XT Library Preparation Kit	93	Eastbourne (9:e,h:1,5)	2022-07-07	N/A	N/A
ERR12952132	ERZ28017522	110	5216884	507	47426.2	374810	207907	50.55	Escherichia coli	Case	Ethiopia	Illumina NextSeq 550	Nextera XT Library Preparation Kit	Unknown ST	Unknown	2022-07-10	82	None
ERR12952133	ERZ28017524	270	5042619	507	18676.4	241547	54318	50.78	Escherichia coli	Caretaker	Ethiopia	Illumina NextSeq 550	Nextera XT Library Preparation Kit	10	H4:O29	2022-08-07	59	astA
ERR12952134	ERZ28017528	529	5870227	500	11096.8	346314	99397	50.17	Escherichia coli	Caretaker	Ethiopia	Illumina NextSeq 550	Nextera XT Library Preparation Kit	Unknown ST	H4:O113	2022-08-15	89	None
ERR12952135	ERZ28017554	321	5074055	500	15807	241837	48515	50.78	Escherichia coli	Case	Ethiopia	Illumina NextSeq 550	Nextera XT Library Preparation Kit	13857	H4:O29	2022-08-16	59	astA
ERR12952137	ERZ28017556	52	4700216	515	90388.8	757345	302510	52.22	Salmonella enterica subsp. enterica	Case	Ethiopia	Illumina NextSeq 550	Nextera XT Library Preparation Kit	49	Haifa (4:z10:1,2)	2022-08-18	N/A	N/A
ERR12952139	ERZ28017561	298	4916327	504	16497.7	163430	41563	50.73	Escherichia coli	Caretaker	Ethiopia	Illumina NextSeq 550	Nextera XT Library Preparation Kit	Unknown ST	H30	2022-08-18	47	None
ERR12952140	ERZ28017563	28	4579768	515	163563	1642663	420390	52.36	Salmonella enterica subsp. enterica	Case	Ethiopia	Illumina NextSeq 550	Nextera XT Library Preparation Kit	440	Adelaide (35:f,g:-)	2022-10-24	N/A	N/A
ERR12952142	ERZ28017566	182	4876166	510	26792.1	219502	72512	50.66	Escherichia coli	Case	Ethiopia	Illumina NextSeq 550	Nextera XT Library Preparation Kit	159	H19	2022-10-30	58	None
ERR12952143	ERZ28017570	122	5112525	500	41905.9	318096	148355	50.4	Escherichia coli	Case	Ethiopia	Illumina NextSeq 550	Nextera XT Library Preparation Kit	40	H21:O109	2022-11-04	100	bfp, eae
ERR12952144	ERZ28017575	269	4971086	503	18479.9	159702	53097	50.89	Escherichia coli	Caretaker	Ethiopia	Illumina NextSeq 550	Nextera XT Library Preparation Kit	120	H21:O9	2022-11-03	46	astA
ERR12952145	ERZ28017579	240	5136906	500	21403.8	472999	192397	50.63	Escherichia coli	Caretaker	Ethiopia	Illumina NextSeq 550	Nextera XT Library Preparation Kit	9759	H49:O8	2022-11-08	61	None
ERR12952146	ERZ28017580	282	5242116	501	18589.1	286059	85367	50.6	Escherichia coli	Case	Ethiopia	Illumina NextSeq 550	Nextera XT Library Preparation Kit	381	O148	2022-11-10	105	astA, eae
ERR12952147	ERZ28017591	51	4749616	544	93129.7	489852	210641	52.27	Salmonella enterica subsp. enterica	Case	Ethiopia	Illumina NextSeq 550	Nextera XT Library Preparation Kit	Unknown ST	London (3,10:l,v:1,6)	2022-12-12	N/A	N/A
ERR12952148	ERZ28017593	669	4854327	511	7256.1	75908	13507	50.71	Escherichia coli	Case	Ethiopia	Illumina NextSeq 550	Nextera XT Library Preparation Kit	Unknown ST	H30	2022-12-12	42	None
ERR12952149	ERZ28017595	198	4968183	500	25091.8	192462	61129	50.7	Shigella flexneri	Case	Ethiopia	Illumina NextSeq 550	Nextera XT Library Preparation Kit		N/A	2022-12-12	N/A	N/A
ERR12952150	ERZ28017602	272	5044739	507	18546.8	242027	54307	50.78	Escherichia coli	Case	Ethiopia	Illumina NextSeq 550	Nextera XT Library Preparation Kit	13857	H4:O29	2022-12-21	59	astA
ERR12952151	ERZ28017612	144	5245720	506	36428.6	341215	127812	50.63	Escherichia coli	Case	Ethiopia	Illumina NextSeq 550	Nextera XT Library Preparation Kit	38	O153	2022-12-22	61	None
ERR12952152	ERZ28017614	122	5153991	574	42245.8	262500	125176	50.5	Escherichia coli	Caretaker	Ethiopia	Illumina NextSeq 550	Nextera XT Library Preparation Kit	1141	H4:O113	2022-12-22	54	None
ERR12952153	ERZ28017616	59	4893488	572	82940.5	718831	333970	50.78	Escherichia coli	Case	Ethiopia	Illumina NextSeq 550	Nextera XT Library Preparation Kit	3497	H30:O8	2022-12-22	59	None
ERR12952154	ERZ28017668	93	4952241	576	53249.9	328588	120213	50.64	Escherichia coli	Case	Ethiopia	Illumina NextSeq 550	Nextera XT Library Preparation Kit	1258	H10	2022-12-22	38	None
ERR12952155	ERZ28017672	78	5038298	521	64593.6	612132	192397	50.61	Escherichia coli	Case	Ethiopia	Illumina NextSeq 550	Nextera XT Library Preparation Kit	9759	H49:O8	2023-01-15	59	None
ERR12952156	ERZ28017682	212	5211297	509	24581.6	290979	94905	50.72	Escherichia coli	Case	Ethiopia	Illumina NextSeq 550	Nextera XT Library Preparation Kit	13857	H37:O27	2023-01-23	60	None
ERR12952157	ERZ28017686	235	5716496	503	24325.5	418187	123964	50.31	Escherichia coli	Case	Ethiopia	Illumina NextSeq 550	Nextera XT Library Preparation Kit	70	H15:O23	2023-02-03	80	astA
ERR12952158	ERZ28017711	455	6029831	503	13252.4	314982	95080	50.04	Escherichia coli	Case	Ethiopia	Illumina NextSeq 550	Nextera XT Library Preparation Kit	70	H15:H51:O23	2023-02-03	78	astA
ERR12952160	ERZ28017718	40	4619106	586	115478	489406	292336	52.22	Salmonella enterica subsp. enterica	Chicken	Ethiopia	Illumina NextSeq 550	Nextera XT Library Preparation Kit	239	Gaminara (16:d:1,7)	2022-10-03	N/A	N/A
ERR12952161	ERZ28017729	138	4917193	518	35631.8	282293	156251	50.69	Escherichia coli	Case	Ethiopia	Illumina NextSeq 550	Nextera XT Library Preparation Kit	442	O103	2023-03-08	42	None
ERR12952162	ERZ28017736	245	4884515	519	19936.8	140309	35970	50.72	Escherichia coli	Other_food	Ethiopia	Illumina NextSeq 550	Nextera XT Library Preparation Kit	3075	H30	2023-03-09	47	None
ERR12952164	ERZ28017744	117	5036572	512	43047.6	367200	175931	50.51	Escherichia coli	Chicken	Ethiopia	Illumina NextSeq 550	Nextera XT Library Preparation Kit	11407	Unknown	2021-12-02	55	astA
ERR12952166	ERZ28017784	182	5683860	509	31230	306594	118900	50.3	Escherichia coli	Bovine_meat	Ethiopia	Illumina NextSeq 550	Nextera XT Library Preparation Kit	70	H15:O23	2021-12-17	79	astA
ERR12952168	ERZ28017786	38	4617125	578	121503	380844	240643	52.23	Salmonella enterica subsp. enterica	Human_waste	Ethiopia	Illumina NextSeq 550	Nextera XT Library Preparation Kit	239	Gaminara (16:d:1,7)	2022-05-05	N/A	N/A
ERR12952169	ERZ28017804	151	5156441	504	34148.6	260700	119418	50.5	Escherichia coli	Milk_cow	Ethiopia	Illumina NextSeq 550	Nextera XT Library Preparation Kit	1141	H4:O113	2021-12-30	54	None
ERR12952171	ERZ28017806	239	5224088	500	21858.1	634482	246985	51.71	Salmonella enterica subsp. enterica	Other_water	Ethiopia	Illumina NextSeq 550	Nextera XT Library Preparation Kit	93	Waedenswil (9,46:e,h:1,5)	2022-08-30	N/A	N/A
ERR12952172	ERZ28017812	130	4690939	528	36084.1	326270	97392	50.72	Escherichia coli	Chicken	Ethiopia	Illumina NextSeq 550	Nextera XT Library Preparation Kit	746	H19	2022-01-14	53	astA
ERR12952173	ERZ28017815	152	5046523	516	33200.8	238181	90795	50.64	Escherichia coli	Other_food	Ethiopia	Illumina NextSeq 550	Nextera XT Library Preparation Kit	13857	H4:O12	2022-01-13	74	None
ERR12952174	ERZ28017834	55	4698437	513	85426.1	433655	218191	52.22	Salmonella enterica subsp. enterica	Bovine_meat	Ethiopia	Illumina NextSeq 550	Nextera XT Library Preparation Kit	49	Haifa (4:z10:1,2)	2022-01-14	N/A	N/A
ERR12952175	ERZ28017854	159	5109678	506	32136.3	509476	136969	50.57	Escherichia coli	Bovine_meat	Ethiopia	Illumina NextSeq 550	Nextera XT Library Preparation Kit	167	O101	2021-08-18	61	None
ERR12952176	ERZ28017859	83	4824610	505	58127.8	949535	223485	52.23	Salmonella enterica subsp. enterica	Bovine_meat	Ethiopia	Illumina NextSeq 550	Nextera XT Library Preparation Kit	49	Saintpaul (4:e,h:1,2)	2022-02-14	N/A	N/A
ERR12952177	ERZ28017873	121	5146320	647	42531.6	318087	130976	50.49	Escherichia coli	Other_food	Ethiopia	Illumina NextSeq 550	Nextera XT Library Preparation Kit	1141	H4:O113	2021-09-15	54	None
ERR12952178	ERZ28017876	30	4578154	736	152605	589030	354080	52.36	Salmonella enterica subsp. enterica	Bovine_cattle	Ethiopia	Illumina NextSeq 550	Nextera XT Library Preparation Kit	440	Adelaide (35:f,g:-)	2022-04-05	N/A	N/A
ERR12952179	ERZ28017878	25	4680640	507	187226	1074157	517760	52.26	Salmonella enterica subsp. enterica	Other_food	Ethiopia	Illumina NextSeq 550	Nextera XT Library Preparation Kit	808	Kottbus (8:e,h:1,5)	2022-05-05	N/A	N/A
ERR12952180	ERZ28017883	339	5261625	502	15521	354854	158132	50.48	Escherichia coli	Chicken	Ethiopia	Illumina NextSeq 550	Nextera XT Library Preparation Kit	636	H7:O45	2022-05-05	80	bfp
ERR12952181	ERZ28017885	316	5591535	502	17694.7	205692	85887	50.38	Escherichia coli	Chicken	Ethiopia	Illumina NextSeq 550	Nextera XT Library Preparation Kit	13857	H4:O12:O101	2022-05-05	84	None
ERR12952182	ERZ28017889	31	4678283	523	150912	639233	404921	52.21	Salmonella enterica subsp. enterica	Other_food	Ethiopia	Illumina NextSeq 550	Nextera XT Library Preparation Kit	64	Anatum (3,10:e,h:1,6)	2022-06-05	N/A	N/A
ERR12952185	ERZ28017903	53	4614664	590	87069.1	315724	143423	52.22	Salmonella enterica subsp. enterica	Other_food	Ethiopia	Illumina NextSeq 550	Nextera XT Library Preparation Kit	239	Gaminara (16:d:1,7)	2022-10-20	N/A	N/A
ERR12952186	ERZ28017908	52	4757974	505	91499.5	590416	243473	51.96	Salmonella enterica subsp. enterica	Bovine_meat	Ethiopia	Illumina NextSeq 550	Nextera XT Library Preparation Kit	82	Muenchen (8:d:1,2)	2022-12-27	N/A	N/A
ERR12952187	ERZ28017912	233	5646187	506	24232.6	347569	91089	50.37	Escherichia coli	Chicken	Ethiopia	Illumina NextSeq 550	Nextera XT Library Preparation Kit	38	H30:O45	2022-10-20	70	astA
ERR12952188	ERZ28017925	29	4698867	514	162030	880241	508463	52.06	Salmonella enterica subsp. enterica	Animal_waste	Ethiopia	Illumina NextSeq 550	Nextera XT Library Preparation Kit	82	Muenchen (8:d:1,2)	2021-12-22	N/A	N/A
ERR12952189	ERZ28017929	42	4574128	503	108908	578905	359912	52.23	Salmonella enterica subsp. enterica	Bovine_meat	Ethiopia	Illumina NextSeq 550	Nextera XT Library Preparation Kit	1078	18:z4,z23:-	2022-01-18	N/A	N/A
ERR12952192	ERZ28017930	162	4662621	500	28781.6	655671	393368	52.17	Salmonella enterica subsp. enterica	Bovine_cattle	Ethiopia	Illumina NextSeq 550	Nextera XT Library Preparation Kit	82	Muenchen (8:d:1,2)	2022-02-22	N/A	N/A
ERR12952193	ERZ28230709	29	4678225	523	161318	951734	539908	52.2	Salmonella enterica subsp. enterica	Animal_waste	Ethiopia	Illumina NextSeq 550	Nextera XT Library Preparation Kit	2071	Heidelberg (4:r:1,2)	2022-01-18	N/A	N/A
ERR12952194	ERZ28017944	2113	7782654	500	3683.2	70914	8894	50.55	Escherichia coli	Bovine_meat	Ethiopia	Illumina NextSeq 550	Nextera XT Library Preparation Kit	1722	H33:H25:O101:O1	2022-02-14	139	bpf, eae
ERR12952195	ERZ28017945	221	5209574	505	23572.7	208708	94893	50.72	Escherichia coli	Animal_waste	Ethiopia	Illumina NextSeq 550	Nextera XT Library Preparation Kit	13857	H37:O27	2022-03-15	60	None
ERR12952196	ERZ28017950	38	4757120	523	125187	1169755	348474	51.96	Salmonella enterica subsp. enterica	Bovine_meat	Ethiopia	Illumina NextSeq 550	Nextera XT Library Preparation Kit	1141	H4:O113	2022-02-14	N/A	N/A
ERR12952197	ERZ28017956	37	4757663	523	128586	1138306	388868	51.96	Salmonella enterica subsp. enterica	Bovine_meat	Ethiopia	Illumina NextSeq 550	Nextera XT Library Preparation Kit	93	9:e,h:1,5	2022-02-14	N/A	N/A
ERR12952199	ERZ28017957	654	5192981	500	7940.3	207408	65213	50.63	Shigella flexneri	Drinking_water	Ethiopia	Illumina NextSeq 550	Nextera XT Library Preparation Kit		N/A	2022-12-27	N/A	N/A
ERR12952200	ERZ28017959	27	4699187	514	174044	1494600	510878	52.06	Salmonella enterica subsp. enterica	Animal_waste	Ethiopia	Illumina NextSeq 550	Nextera XT Library Preparation Kit	82	Muenchen (8:d:1,2)	2022-01-24	N/A	N/A
ERR12952201	ERZ28017961	41	4576099	500	111612	462358	223793	52.23	Salmonella enterica subsp. enterica	Bovine_cattle	Ethiopia	Illumina NextSeq 550	Nextera XT Library Preparation Kit	1078	18:z4,z23:-	2022-03-13	N/A	N/A
ERR12952202	ERZ28017968	34	4759170	523	139976	1527975	508713	51.96	Salmonella enterica subsp. enterica	Animal_waste	Ethiopia	Illumina NextSeq 550	Nextera XT Library Preparation Kit	82	Muenchen (8:d:1,2)	2022-01-14	N/A	N/A
ERR12952203	ERZ28017979	356	4854378	504	13635.9	102248	34895	52.09	Salmonella enterica subsp. enterica	Animal_waste	Ethiopia	Illumina NextSeq 550	Nextera XT Library Preparation Kit	49	Saintpaul (4:e,h:1,2)	2022-03-03	N/A	N/A
ERR12952204	ERZ28017991	46	4772704	502	103754	455304	302282	52.21	Salmonella enterica subsp. enterica	Bovine_cattle	Ethiopia	Illumina NextSeq 550	Nextera XT Library Preparation Kit	31	Newport (8:e,h:1,2)	2022-04-16	N/A	N/A
ERR12952205	ERZ28017998	27	4617977	563	171036	1523439	413499	52.11	Salmonella enterica subsp. enterica	Animal_waste	Ethiopia	Illumina NextSeq 550	Nextera XT Library Preparation Kit	414	Eastbourne (9:e,h:1,5)	2022-03-13	N/A	N/A
ERR12952206	ERZ28018000	42	4705161	542	112028	590488	388484	52.25	Salmonella enterica subsp. enterica	Bovine_cattle	Ethiopia	Illumina NextSeq 550	Nextera XT Library Preparation Kit	578	Havana (13:f,g:-)	2022-04-16	N/A	N/A
ERR12952207	ERZ28018007	188	4730492	515	25162.2	124879	40603	52.11	Salmonella enterica subsp. enterica	Bovine_cattle	Ethiopia	Illumina NextSeq 550	Nextera XT Library Preparation Kit	600	Butantan (3,10:b:1,5)	2022-04-16	N/A	N/A
ERR12952208	ERZ28018029	123	4803790	504	39055.2	440522	183109	52.17	Salmonella enterica subsp. enterica	Animal_waste	Ethiopia	Illumina NextSeq 550	Nextera XT Library Preparation Kit	4869	Vejle (3,10:e,h:1,2)	2022-04-06	N/A	N/A
ERR12952209	ERZ28018034	35	4740006	541	135429	852608	350195	52.12	Salmonella enterica subsp. enterica	Animal_waste	Ethiopia	Illumina NextSeq 550	Nextera XT Library Preparation Kit	600	Butantan (3,10:b:1,5)	2022-04-16	N/A	N/A
ERR12952210	ERZ28018042	134	4631312	501	34562	493697	222169	52.21	Salmonella enterica subsp. enterica	Bovine_meat	Ethiopia	Illumina NextSeq 550	Nextera XT Library Preparation Kit	1078	Cerro (18:z4,z23:-)	2022-05-05	N/A	N/A
ERR12952211	ERZ28018047	56	4748232	523	84789.9	398306	232877	52.23	Salmonella enterica subsp. enterica	Animal_waste	Ethiopia	Illumina NextSeq 550	Nextera XT Library Preparation Kit	4869	Vejle (3,10:e,h:1,2)	2022-04-16	N/A	N/A
ERR12952212	ERZ28018050	31	4677368	503	150883	719100	404957	52.21	Salmonella enterica subsp. enterica	Animal_waste	Ethiopia	Illumina NextSeq 550	Nextera XT Library Preparation Kit	64	Anatum (3,10:e,h:1,6)	2022-05-05	N/A	N/A
ERR12952213	ERZ28230736	52	4573123	721	87944.7	409883	176493	52.23	Salmonella enterica subsp. enterica	Animal_waste	Ethiopia	Illumina NextSeq 550	Nextera XT Library Preparation Kit	1078	Cerro (18:z4,z23:-)	2022-05-05	N/A	N/A
ERR12952214	ERZ28018069	282	4917992	504	17439.7	159114	42239	50.73	Escherichia coli	Animal_waste	Ethiopia	Illumina NextSeq 550	Nextera XT Library Preparation Kit	Unknown ST	H30	2022-06-04	47	None
ERR12952215	ERZ28018091	342	4529352	517	13243.7	137247	33613	50.57	Shigella flexneri	Bovine_meat	Ethiopia	Illumina NextSeq 550	Nextera XT Library Preparation Kit		N/A	2019-12-04	N/A	N/A
ERR12952216	ERZ28018095	99	5200347	515	52528.8	500765	172960	50.55	Escherichia coli	Bovine_cattle	Ethiopia	Illumina NextSeq 550	Nextera XT Library Preparation Kit	Unknown ST	Unknown	2020-06-03	82	None
ERR12952217	ERZ28018102	103	4671147	502	45350.9	259950	102058	50.9	Escherichia coli	Other_waste	Ethiopia	Illumina NextSeq 550	Nextera XT Library Preparation Kit	Unknown ST	H5:O185	2022-07-21	40	None
ERR12952218	ERZ28018110	165	4667566	501	28288.3	208235	74429	50.82	Escherichia coli	Animal_waste	Ethiopia	Illumina NextSeq 550	Nextera XT Library Preparation Kit	Unknown ST	H4:O9	2021-01-11	49	None
ERR12952219	ERZ28018132	209	9752432	508	46662.4	375226	152635	51.33	Escherichia coli	Bovine_meat	Ethiopia	Illumina NextSeq 550	Nextera XT Library Preparation Kit	Unknown ST	Unknown	2021-06-16	180	None
ERR12952220	ERZ28018133	31	4773540	523	153985	724790	466881	52.22	Salmonella enterica subsp. enterica	Animal_waste	Ethiopia	Illumina NextSeq 550	Nextera XT Library Preparation Kit	31	Newport (8:e,h:1,2)	2022-08-17	N/A	N/A
ERR12952221	ERZ28018140	1953	6610378	500	3384.7	318503	103204	50.76	Escherichia coli	Animal_waste	Ethiopia	Illumina NextSeq 550	Nextera XT Library Preparation Kit	Unknown ST	H4:O113	2022-08-27	66	None
ERR12952222	ERZ28018146	34	4682108	529	137709	649294	347366	52.25	Salmonella enterica subsp. enterica	Bovine_meat	Ethiopia	Illumina NextSeq 550	Nextera XT Library Preparation Kit	808	Kottbus (8:e,h:1,5)	2022-07-21	N/A	N/A
ERR12952223	ERZ28018150	683	5477778	502	8020.2	405585	156519	50.17	Escherichia coli	Animal_waste	Ethiopia	Illumina NextSeq 550	Nextera XT Library Preparation Kit	1141	H4:O113	2022-06-29	57	None
ERR12952224	ERZ28018154	103	4549492	559	44169.8	196352	93599	50.89	Escherichia coli	Animal_waste	Ethiopia	Illumina NextSeq 550	Nextera XT Library Preparation Kit	206	Unknown	2022-09-13	52	None
ERR12952225	ERZ28018157	36	4681133	507	130032	565714	245137	52.26	Salmonella enterica subsp. enterica	Bovine_meat	Ethiopia	Illumina NextSeq 550	Nextera XT Library Preparation Kit	808	Kottbus (8:e,h:1,5)	2022-08-06	N/A	N/A
ERR12952227	ERZ28018162	273	4935099	502	18077.3	737474	495200	51.83	Salmonella enterica subsp. enterica	Animal_waste	Ethiopia	Illumina NextSeq 550	Nextera XT Library Preparation Kit	93	Waedenswil (9,46:e,h:1,5)	2022-12-27	N/A	N/A
ERR12952228	ERZ28018177	112	4909871	502	43838.1	303387	123989	50.74	Escherichia coli	Bovine_meat	Ethiopia	Illumina NextSeq 550	Nextera XT Library Preparation Kit	13857	H4:O101	2022-08-09	54	None
ERR12952229	ERZ28018206	80	5038350	537	62979.4	427068	171688	50.61	Escherichia coli	Other_food	Ethiopia	Illumina NextSeq 550	Nextera XT Library Preparation Kit	Unknown ST	H49:O8	2022-08-09	59	None
ERR12952231	ERZ28018207	123	5038344	515	40962.1	382974	175931	50.51	Escherichia coli	Bovine_meat	Ethiopia	Illumina NextSeq 550	Nextera XT Library Preparation Kit	11407	H10	2022-08-27	55	astA
ERR12952233	ERZ28018208	423	4879744	500	11536	1388489	666083	52.09	Salmonella enterica subsp. enterica	Bovine_meat	Ethiopia	Illumina NextSeq 550	Nextera XT Library Preparation Kit	93	Eastbourne (9:e,h:1,5)	2022-08-28	N/A	N/A
ERR13600848	ERZ28045148	48	1728130	128	36002.7	314024	113611	30.32	Campylobacter sp. CFSAN093238	Case	Ethiopia	Illumina NovaseqX Plus 10B instrument	Nextera XT Library Preparation Kit	353	N/A	2022-01-31	N/A	N/A
ERR13600850	ERZ28017183	45	1741620	128	38702.7	383751	211698	31.3	Campylobacter coli	Case	Ethiopia	Illumina NovaseqX Plus 10B instrument	Nextera XT Library Preparation Kit	830	N/A	2022-02-04	N/A	N/A
ERR13600858	ERZ28045144	58	1823533	128	31440.2	188290	118163	30.13	Campylobacter sp. CFSAN093238	Case	Ethiopia	Illumina NovaseqX Plus 10B instrument	Nextera XT Library Preparation Kit	353	N/A	2022-03-01	N/A	N/A
ERR13600898	ERZ28017754	46	1721535	128	37424.7	384049	175900	30.38	Campylobacter jejuni	Human_waste	Ethiopia	Illumina NovaseqX Plus 10B instrument	Nextera XT Library Preparation Kit	19	N/A	2021-12-09	N/A	N/A
ERR13600899	ERZ28017783	65	1673612	128	25747.9	264087	141864	31.36	Campylobacter coli	Human_waste	Ethiopia	Illumina NovaseqX Plus 10B instrument	Nextera XT Library Preparation Kit	1628	N/A	2022-01-24	N/A	N/A
ERR13600905	ERZ28017819	144	3717843	128	25818.4	267524	133019	38.94	Campylobacter jejuni	Bovine_cattle	Ethiopia	Illumina NovaseqX Plus 10B instrument	Nextera XT Library Preparation Kit	1365	N/A	2022-01-18	N/A	N/A
ERR13600907	ERZ28017861	130	1765518	128	13580.9	372906	174638	30.29	Campylobacter jejuni	Chicken	Ethiopia	Illumina NovaseqX Plus 10B instrument	Nextera XT Library Preparation Kit	824	N/A	2022-02-14	N/A	N/A
ERR13600926	ERZ28018209	186	5165058	128	27769.1	492404	243760	50.75	Escherichia coli	Case	Nigeria	Illumina NovaseqX Plus 10B instrument	Illumina DNA Prep (M) Tagmentation Library Preparation	131	H4:O25	2020-08-21	76	None
ERR13600927	ERZ28229483	193	4746297	128	24592.2	610929	187384	52.28	Salmonella enterica subsp. enterica	Case	Nigeria	Illumina NovaseqX Plus 10B instrument	Illumina DNA Prep (M) Tagmentation Library Preparation	Unknown ST	Natal (9:z4,z24:-)	2021-03-31	N/A	N/A
ERR13600928	ERZ28018213	3450	6341309	128	1838.1	460836	87618	51.59	Escherichia coli	Case	Nigeria	Illumina NovaseqX Plus 10B instrument	Illumina DNA Prep (M) Tagmentation Library Preparation	Unknown ST	H12:O21	2021-03-15	34	None
ERR13600931	ERZ28229438	89	4716011	128	52988.9	684000	233049	52.19	Salmonella enterica subsp. enterica	Case	Nigeria	Illumina NovaseqX Plus 10B instrument	Illumina DNA Prep (M) Tagmentation Library Preparation	Unknown ST	2:z4,z24:-	2020-12-07	N/A	N/A
ERR13600932	ERZ28018224	1222	5786090	128	4734.9	646883	103762	50.41	Escherichia coli	Case	Nigeria	Illumina NovaseqX Plus 10B instrument	Illumina DNA Prep (M) Tagmentation Library Preparation	Unknown ST	H12:O92:O21	2020-12-07	45	None
ERR13600934	ERZ28018229	3427	7188561	128	2097.6	65698	4371	50.66	Escherichia coli	Case	Nigeria	Illumina NovaseqX Plus 10B instrument	Illumina DNA Prep (M) Tagmentation Library Preparation	8746	H18:O17/O77:H34: O17/O4	2023-02-24	81	None
ERR13600935	ERZ28229349	95	4716216	128	49644.4	684000	233050	52.18	Salmonella enterica subsp. enterica	Case	Nigeria	Illumina NovaseqX Plus 10B instrument	Illumina DNA Prep (M) Tagmentation Library Preparation	Unknown ST	Natal (9:z4,z24:-)	2021-01-18	N/A	N/A
ERR13600937	ERZ28229298	86	4715504	128	54831.4	684000	233049	52.19	Salmonella enterica subsp. enterica	Case	Nigeria	Illumina NovaseqX Plus 10B instrument	Illumina DNA Prep (M) Tagmentation Library Preparation	Unknown ST	9:z4,z24:-	2021-01-18	N/A	N/A
ERR13600938	ERZ28018238	139	4845090	128	34856.8	484845	192669	50.74	Escherichia coli	Case	Nigeria	Illumina NovaseqX Plus 10B instrument	Illumina DNA Prep (M) Tagmentation Library Preparation	Unknown ST	H12:O8	2021-02-24	52	None
ERR13600941	ERZ28019365	165	5243436	128	31778.4	730846	270724	50.4	Escherichia coli	Case	Nigeria	Illumina NovaseqX Plus 10B instrument	Illumina DNA Prep (M) Tagmentation Library Preparation	648	O1	2021-04-08	67	None
ERR13600942	ERZ28019368	232	4647570	128	20032.6	314424	93685	50.84	Shigella flexneri	Case	Nigeria	Illumina NovaseqX Plus 10B instrument	Illumina DNA Prep (M) Tagmentation Library Preparation	46	N/A	2021-05-27	N/A	N/A
ERR13600943	ERZ28019375	113	4839779	128	42829.9	718859	177338	50.75	Escherichia coli	Case	Nigeria	Illumina NovaseqX Plus 10B instrument	Illumina DNA Prep (M) Tagmentation Library Preparation	Unknown ST	H12:O8	2021-05-27	52	None
ERR13600944	ERZ28229227	499	4853850	128	9727.2	612061	227273	52.62	Salmonella enterica subsp. enterica	Case	Nigeria	Illumina NovaseqX Plus 10B instrument	Illumina DNA Prep (M) Tagmentation Library Preparation	Unknown ST	Natal (9:z4,z24:-)	2021-07-05	N/A	N/A
ERR13600945	ERZ28019379	227	5249715	128	23126.5	996723	234333	50.61	Escherichia coli	Case	Nigeria	Illumina NovaseqX Plus 10B instrument	Illumina DNA Prep (M) Tagmentation Library Preparation	8749	H18:O17/O77:O17/O44	2021-07-19	77	None
ERR13600947	ERZ28230775	128	4728403	128	36940.6	684093	228693	52.23	Salmonella enterica subsp. enterica	Case	Nigeria	Illumina NovaseqX Plus 10B instrument	Illumina DNA Prep (M) Tagmentation Library Preparation	131	Natal (9:z4,z24:-)	2022-02-11	N/A	N/A
ERR13600949	ERZ28227696	122	4790677	128	39267.8	1545672	706685	52.14	Salmonella enterica subsp. enterica	Case	Nigeria	Illumina NovaseqX Plus 10B instrument	Illumina DNA Prep (M) Tagmentation Library Preparation	Unknown ST	Menston (7:g,s,t:-)	2022-03-15	N/A	N/A
ERR13600950	ERZ28230795	276	4779826	128	17318.2	684093	228693	52.39	Salmonella enterica subsp. enterica	Case	Nigeria	Illumina NovaseqX Plus 10B instrument	Illumina DNA Prep (M) Tagmentation Library Preparation	Unknown ST	Natal (9:z4,z24:-)	2022-03-15	N/A	N/A
ERR13600951	ERZ28019392	187	5196464	128	27788.6	1017295	232260	50.58	Escherichia coli	Case	Nigeria	Illumina NovaseqX Plus 10B instrument	Illumina DNA Prep (M) Tagmentation Library Preparation	8749	H18:O17/O77:O17/O44	2022-03-15	72	None
ERR13600955	ERZ28230809	235	4758993	128	20251	684093	194900	52.33	Salmonella enterica subsp. enterica	Other_food	Nigeria	Illumina NovaseqX Plus 10B instrument	Illumina DNA Prep (M) Tagmentation Library Preparation	473	Natal (9:z4,z24:-)	2021-08-17	N/A	N/A
ERR13600956	ERZ28019404	230	4911053	128	21352.4	299552	97223	50.65	Escherichia coli	Other_food	Nigeria	Illumina NovaseqX Plus 10B instrument	Illumina DNA Prep (M) Tagmentation Library Preparation	Unknown ST	H10:O15	2021-09-15	43	None
ERR13600961	ERZ28225833	209	4752971	128	22741.5	684093	197644	52.31	Salmonella enterica subsp. enterica	Bovine_meat	Nigeria	Illumina NovaseqX Plus 10B instrument	Illumina DNA Prep (M) Tagmentation Library Preparation	Unknown ST	Natal (9:z4,z24:-)	2022-06-01	N/A	N/A
ERR13600962	ERZ28154761	1638	5345307	128	3263.3	684000	195354	52.14	Salmonella enterica subsp. enterica	Bovine_meat	Nigeria	Illumina NovaseqX Plus 10B instrument	Illumina DNA Prep (M) Tagmentation Library Preparation	1629	Natal (9:z4,z24:-)	2022-06-01	N/A	N/A
ERR13600963	ERZ28230066	1347	5242140	128	3891.7	884583	324239	53.57	Salmonella enterica subsp. enterica	Animal_waste	Nigeria	Illumina NovaseqX Plus 10B instrument	Illumina DNA Prep (M) Tagmentation Library Preparation	131	Menston (7:g,s,t:-)	2022-06-01	N/A	N/A
ERR13600964	ERZ28230002	100	4634310	128	46343.1	554351	208213	52.31	Salmonella enterica subsp. enterica	Goat_meat	Nigeria	Illumina NovaseqX Plus 10B instrument	Illumina DNA Prep (M) Tagmentation Library Preparation	1208	Infantis (7:r:1,5)	2022-06-01	N/A	N/A
ERR13600966	ERZ28229974	284	4777543	128	16822.3	684093	195354	52.36	Salmonella enterica subsp. enterica	Bovine_meat	Nigeria	Illumina NovaseqX Plus 10B instrument	Illumina DNA Prep (M) Tagmentation Library Preparation	1208	Natal (9:z4,z24:-)	2022-06-01	N/A	N/A
ERR13600967	ERZ28229937	157	4697019	128	29917.3	734639	195397	52.2	Salmonella enterica subsp. enterica	Bovine_meat	Nigeria	Illumina NovaseqX Plus 10B instrument	Illumina DNA Prep (M) Tagmentation Library Preparation	Unknown ST	2:c:z6	2022-06-01	N/A	N/A
ERR13600968	ERZ28019420	1719	5351932	128	3113.4	250512	97648	51.42	Escherichia coli	Goat_meat	Nigeria	Illumina NovaseqX Plus 10B instrument	Illumina DNA Prep (M) Tagmentation Library Preparation	1415	O155	2021-01-01	30	None
ERR13600969	ERZ28019423	290	4930276	500	17001	545348	203503	50.88	Escherichia coli	Other_food	Mozambique	Illumina NextSeq 550	Nextera XT Library Preparation Kit	34	H10	2021-01-01	59	None
ERR13600970	ERZ28019428	22	4832641	537	219666	1366888	697856	50.46	Escherichia coli	Drinking_water	Mozambique	Illumina NextSeq 550	Nextera XT Library Preparation Kit	537	H5:O75	2021-01-01	75	None
ERR13600971	ERZ28019429	52	4771125	525	91752.4	692112	220780	50.74	Escherichia coli	Drinking_water	Mozambique	Illumina NextSeq 550	Nextera XT Library Preparation Kit	129	H7:O170	2021-01-01	51	None
ERR13600972	ERZ28019436	31	4944129	548	159488	1197648	728755	50.43	Escherichia coli	Milk_cow	Mozambique	Illumina NextSeq 550	Nextera XT Library Preparation Kit	2622	H6:O83	2021-01-01	72	astA
ERR13600973	ERZ28019440	135	4924691	507	36479.2	347944	143124	50.57	Escherichia coli	Drinking_water	Mozambique	Illumina NextSeq 550	Nextera XT Library Preparation Kit	40	H21:O109	2021-01-01	96	eae
ERR13600974	ERZ28019451	328	5063978	500	15439	151012	44335	50.67	Shigella boydii	Other_food	Mozambique	Illumina NextSeq 550	Nextera XT Library Preparation Kit		N/A	2021-01-01	N/A	N/A
ERR13600975	ERZ28019452	29	4938756	502	170302	1251274	578168	50.62	Escherichia coli	Drinking_water	Mozambique	Illumina NextSeq 550	Nextera XT Library Preparation Kit	5979	H19:O126	2021-01-01	67	None
ERR13600976	ERZ28019458	37	4612412	506	124660	1055557	293130	50.76	Escherichia coli	Drinking_water	Mozambique	Illumina NextSeq 550	Nextera XT Library Preparation Kit	126	H4:O13/O129:O13/O135	2021-01-01	69	None
ERR13600977	ERZ28019465	112	5286857	508	47204.1	535093	334758	50.39	Escherichia coli	Case	Mozambique	MGI DNBSEQ-G400	MGIEasy Universal DNA Library Prep Kit	Unknown ST	H18:O17/O44:O17/O77	2021-01-01	74	astA
ERR13600978	ERZ28019466	66	4907106	514	74350.1	480672	177514	50.66	Escherichia coli	Case	Mozambique	MGI DNBSEQ-G400	MGIEasy Universal DNA Library Prep Kit	Unknown ST	H51:O8	2021-01-01	53	None
ERR13600979	ERZ28019488	81	5224455	503	64499.4	532831	228585	50.67	Escherichia coli	Case	Mozambique	MGI DNBSEQ-G400	MGIEasy Universal DNA Library Prep Kit	Unknown ST	H15:O166	2022-05-03	64	None
ERR13600980	ERZ28019490	65	5112186	504	78649	539407	346292	50.5	Escherichia coli	Case	Mozambique	MGI DNBSEQ-G400	MGIEasy Universal DNA Library Prep Kit	394	H18:O17/O44:O17/O77	2021-04-26	68	None
ERR13600981	ERZ28019497	119	4826793	507	40561.3	243494	94248	50.39	Escherichia coli	Case	Mozambique	MGI DNBSEQ-G400	MGIEasy Universal DNA Library Prep Kit	226	H19:O40:O8	2021-04-26	37	None
ERR13600982	ERZ28019498	322	5548064	500	17230	500706	244208	50.56	Escherichia coli	Case	Mozambique	MGI DNBSEQ-G400	MGIEasy Universal DNA Library Prep Kit	101	H25:H31:O171:O88	2021-04-26	41	None
ERR13600983	ERZ28019502	130	5297810	502	40752.4	639703	258975	50.65	Escherichia coli	Case	Mozambique	MGI DNBSEQ-G400	MGIEasy Universal DNA Library Prep Kit	69	H18:O15	2022-01-01	105	None
ERR13600984	ERZ28019506	169	5061822	507	29951.6	267972	85123	50.53	Escherichia coli	Case	Mozambique	MGI DNBSEQ-G400	MGIEasy Universal DNA Library Prep Kit	394	H2:O80	2022-01-01	80	eae
ERR13600985	ERZ28019509	487	5339034	500	10963.1	309384	78709	50.13	Shigella flexneri	Case	Mozambique	MGI DNBSEQ-G400	MGIEasy Universal DNA Library Prep Kit		N/A	2022-01-01	N/A	N/A
ERR13600986	ERZ28019510	73	5229458	514	71636.4	812870	218013	50.46	Escherichia coli	Case	Mozambique	MGI DNBSEQ-G400	MGIEasy Universal DNA Library Prep Kit	501	O15	2022-01-01	98	None
ERR13600987	ERZ28019511	583	5618453	500	9637.1	583907	161102	49.94	Escherichia coli	Case	Mozambique	MGI DNBSEQ-G400	MGIEasy Universal DNA Library Prep Kit	162	H4:O8:O61:H19:O104	2022-09-13	68	astA
ERR13600988	ERZ28019518	374	5259032	501	14061.6	417933	190936	50.3	Escherichia coli	Case	Mozambique	MGI DNBSEQ-G400	MGIEasy Universal DNA Library Prep Kit	2852	H7:O8	2022-09-15	63	astA
ERR13600989	ERZ28019521	78	5021239	539	64374.9	707954	218602	50.5	Escherichia coli	Case	Mozambique	MGI DNBSEQ-G400	MGIEasy Universal DNA Library Prep Kit	349	H5:O75	2021-05-24	87	None
ERR13600990	ERZ28019522	170	5075720	507	29857.2	267972	83018	50.54	Escherichia coli	Case	Mozambique	MGI DNBSEQ-G400	MGIEasy Universal DNA Library Prep Kit	394	Unknown	2022-01-01	80	eae
ERR13600991	ERZ28019536	4840	9220257	500	1905	43342	2759	50.47	Escherichia coli	Case	Mozambique	MGI DNBSEQ-G400	MGIEasy Universal DNA Library Prep Kit	69	O125ab:O7	2022-01-01	127	None
ERR13600993	ERZ28019538	121	5111485	508	42243.7	316621	185105	50.64	Escherichia coli	Case	Mozambique	MGI DNBSEQ-G400	MGIEasy Universal DNA Library Prep Kit	515	H29:O176	2022-01-01	55	astA
ERR13600994	ERZ28019539	111	4927092	505	44388.2	388969	135827	50.7	Escherichia coli	Case	Mozambique	MGI DNBSEQ-G400	MGIEasy Universal DNA Library Prep Kit	442	H21:O125ab	2022-01-01	61	None
ERR13600995	ERZ28019542	87	5064064	519	58207.6	623328	217772	50.75	Escherichia coli	Case	Mozambique	MGI DNBSEQ-G400	MGIEasy Universal DNA Library Prep Kit	131	H4:O25	2022-01-01	76	None
ERR13600996	ERZ28019543	157	5636020	500	35898.2	511515	189792	50.52	Escherichia coli	Case	Mozambique	MGI DNBSEQ-G400	MGIEasy Universal DNA Library Prep Kit	Unknown ST	H15:O23	2022-02-22	81	astA
ERR13600997	ERZ28019551	174	5294307	503	30427.1	534659	258693	50.66	Escherichia coli	Case	Mozambique	MGI DNBSEQ-G400	MGIEasy Universal DNA Library Prep Kit	69	H18:O15	2022-01-01	104	None
ERR13600998	ERZ28019567	212	5206682	500	24559.8	662910	125599	50.49	Escherichia coli	Case	Mozambique	MGI DNBSEQ-G400	MGIEasy Universal DNA Library Prep Kit	7326	H16:O9:O9a	2022-01-01	60	None
ERR13600999	ERZ28020299	49	4650773	518	94913.7	749089	318117	50.78	Escherichia coli	Case	Mozambique	MGI DNBSEQ-G400	MGIEasy Universal DNA Library Prep Kit	4623	H16	2022-01-01	49	None
ERR13601000	ERZ28020302	66	4820463	505	73037.3	695744	213314	50.55	Escherichia coli	Other_food	Mozambique	Illumina NextSeq 550	Nextera XT Library Preparation Kit	5937	H8	2022-01-01	51	None
ERR13601001	ERZ28020306	20	4760392	501	238020	1992035	708604	50.66	Escherichia coli	Drinking_water	Mozambique	Illumina NextSeq 550	Nextera XT Library Preparation Kit	1011	H45:O15	2022-01-01	66	None
ERR13601002	ERZ28020310	77	4851818	516	63010.6	531412	223420	50.43	Escherichia coli	Drinking_water	Mozambique	Illumina NextSeq 550	Nextera XT Library Preparation Kit	196	Unknown	2022-01-01	50	None
ERR13601003	ERZ28229862	49	4765740	505	97260	836862	377051	52.09	Salmonella enterica subsp. enterica	Ferm_dairy_cow	Mozambique	Illumina NextSeq 550	Nextera XT Library Preparation Kit	2066	Typhimurium (4:i:1,2)	2021-11-25	N/A	N/A
ERR13601004	ERZ28020319	84	5017283	518	59729.6	423126	217886	50.54	Escherichia coli	Drinking_water	Mozambique	Illumina NextSeq 550	Nextera XT Library Preparation Kit	297	H8:O45	2021-03-29	61	None
ERR13601005	ERZ28020328	64	5059116	501	79048.7	1065298	193703	50.74	Escherichia coli	Case	Mozambique	MGI DNBSEQ-G400	MGIEasy Universal DNA Library Prep Kit	155	H21:O88	2021-04-05	44	None
ERR13601006	ERZ28020329	126	4874373	513	38685.5	271058	119879	50.41	Escherichia coli	Case	Mozambique	MGI DNBSEQ-G400	MGIEasy Universal DNA Library Prep Kit	316	H7:O27	2021-04-06	44	None
ERR13601007	ERZ28020331	138	4925745	507	35693.8	347944	143124	50.57	Escherichia coli	Ferm_dairy_goat	Mozambique	Illumina NextSeq 550	Nextera XT Library Preparation Kit	5937	H21:O109	2021-04-08	96	eae
ERR13601008	ERZ28020335	70	4819397	518	68848.5	695185	213314	50.55	Escherichia coli	Drinking_water	Mozambique	Illumina NextSeq 550	Nextera XT Library Preparation Kit	2522	H8	2021-04-08	51	None
ERR13601009	ERZ28020340	118	4980764	500	42209.9	561672	214011	50.69	Escherichia coli	Case	Mozambique	MGI DNBSEQ-G400	MGIEasy Universal DNA Library Prep Kit	Unknown ST	H25:O170	2021-04-12	54	None
ERR13601010	ERZ28229802	62	4889854	549	78868.6	543231	338995	52.17	Salmonella enterica subsp. enterica	Ferm_dairy_goat	Mozambique	Illumina NextSeq 550	Nextera XT Library Preparation Kit	19	Typhimurium (4:i:1,2)	2021-01-01	N/A	N/A
ERR13601011	ERZ28020348	56	4694735	521	83834.6	544968	182922	50.81	Escherichia coli	Case	Mozambique	MGI DNBSEQ-G400	MGIEasy Universal DNA Library Prep Kit	2522	H12:O153	2021-04-21	50	None
ERR13601012	ERZ28020349	107	5211828	514	48708.7	494401	203115	50.34	Escherichia coli	Case	Mozambique	MGI DNBSEQ-G400	MGIEasy Universal DNA Library Prep Kit	394	Unknown	2022-01-01	73	None
ERR13601013	ERZ28020356	341	8596462	500	25209.6	354926	77764	47.55	Escherichia coli	Case	Mozambique	MGI DNBSEQ-G400	MGIEasy Universal DNA Library Prep Kit	2522	H8:O39	2021-05-04	52	astA
ERR13601014	ERZ28020366	325	5178352	502	15933.4	653285	174193	50.58	Escherichia coli	Case	Mozambique	MGI DNBSEQ-G400	MGIEasy Universal DNA Library Prep Kit	58	Unknown	2022-01-01	56	astA
ERR13601015	ERZ28020372	100	4935594	502	49355.9	568813	198400	50.62	Escherichia coli	Case	Mozambique	MGI DNBSEQ-G400	MGIEasy Universal DNA Library Prep Kit	40	H21:O109	2021-05-10	90	eae
ERR13601016	ERZ28020376	136	5373410	510	39510.4	409226	134391	50.37	Escherichia coli	Case	Mozambique	MGI DNBSEQ-G400	MGIEasy Universal DNA Library Prep Kit	38	H18:O15	2021-05-13	94	None
ERR13601017	ERZ28020378	111	4891017	502	44063.2	519596	180334	50.62	Escherichia coli	Case	Mozambique	MGI DNBSEQ-G400	MGIEasy Universal DNA Library Prep Kit	Unknown ST	H4	2021-05-18	52	astA
ERR13601018	ERZ28020396	120	4780606	500	39838.4	257442	89187	50.7	Escherichia coli	Case	Mozambique	MGI DNBSEQ-G400	MGIEasy Universal DNA Library Prep Kit	206	H5	2022-01-01	42	astA
ERR13601019	ERZ28020413	155	5141395	501	33170.3	421738	121245	50.59	Escherichia coli	Case	Mozambique	MGI DNBSEQ-G400	MGIEasy Universal DNA Library Prep Kit	7326	Unknown	2022-01-01	66	astA
ERR13601020	ERZ28020716	113	5309908	503	46990.3	671788	167642	50.42	Escherichia coli	Other_food	Mozambique	Illumina NextSeq 550	Nextera XT Library Preparation Kit	75*	H8:O112ab	2021-05-19	54	None
ERR13601021	ERZ28020718	609	8419622	501	13825.3	229011	49167	46.74	Escherichia coli	Case	Mozambique	MGI DNBSEQ-G400	MGIEasy Universal DNA Library Prep Kit	218	Unknown	2022-01-01	39	None
ERR13601022	ERZ28020724	133	4862914	509	36563.3	291584	90831	50.66	Shigella flexneri	Case	Mozambique	MGI DNBSEQ-G400	MGIEasy Universal DNA Library Prep Kit		N/A	2022-01-01	N/A	N/A
ERR13601023	ERZ28229740	62	4889712	548	78866.3	543039	338995	52.17	Salmonella enterica subsp. enterica	Drinking_water	Mozambique	Illumina NextSeq 550	Nextera XT Library Preparation Kit			2021-01-01	N/A	N/A
ERR13601024	ERZ28020731	633	6165659	500	9740.4	439439	147674	50.02	Escherichia coli	Case	Mozambique	MGI DNBSEQ-G400	MGIEasy Universal DNA Library Prep Kit	449	H8:H18:O17/O77:O39:O17/O44	2022-01-01	73	None
ERR13601025	ERZ28020733	2372	8204911	500	3459.1	66006	8538	50.41	Escherichia coli	Case	Mozambique	MGI DNBSEQ-G400	MGIEasy Universal DNA Library Prep Kit	Unknown ST	H10:H4:O166:O99:H15:O162	2022-01-01	101	astA
ERR13601026	ERZ28020736	69	4760149	527	68987.7	511190	148156	50.6	Escherichia coli	Case	Mozambique	MGI DNBSEQ-G400	MGIEasy Universal DNA Library Prep Kit	10	O101:O9:O9a	2021-05-31	55	None
ERR13601027	ERZ28020743	109	5018467	512	46041	323567	148721	50.65	Escherichia coli	Case	Mozambique	MGI DNBSEQ-G400	MGIEasy Universal DNA Library Prep Kit	641	H10:O91	2022-01-01	47	None
ERR13601028	ERZ28020758	141	4996651	509	35437.2	235831	116463	50.73	Escherichia coli	Case	Mozambique	MGI DNBSEQ-G400	MGIEasy Universal DNA Library Prep Kit	10*	O101	2021-06-01	59	None
ERR13601029	ERZ28020766	86	5275981	500	61348.6	426895	174736	50.56	Escherichia coli	Case	Mozambique	MGI DNBSEQ-G400	MGIEasy Universal DNA Library Prep Kit	349	H15:O15	2022-01-01	62	None
ERR13601030	ERZ28020769	358	5017903	500	14016.5	240441	106032	50.65	Escherichia coli	Case	Mozambique	MGI DNBSEQ-G400	MGIEasy Universal DNA Library Prep Kit	4074	Unknown	2021-06-09	102	bfp, eae
ERR13601031	ERZ28020772	3235	8757709	500	2707.2	55235	4352	50.37	Escherichia coli	Case	Mozambique	MGI DNBSEQ-G400	MGIEasy Universal DNA Library Prep Kit	Unknown ST	H4:H21:O25:O126	2021-06-10	106	None
ERR13601032	ERZ28020773	123	4845623	516	39395.3	269710	101724	50.94	Escherichia coli	Ferm_dairy_goat	Mozambique	Illumina NextSeq 550	Nextera XT Library Preparation Kit	2491	H10:O174	2021-06-10	45	None
ERR13601033	ERZ28020774	127	4890296	518	38506.3	298122	113989	50.74	Escherichia coli	Case	Mozambique	MGI DNBSEQ-G400	MGIEasy Universal DNA Library Prep Kit	43	H10	2021-06-10	58	None
ERR13601034	ERZ28020776	59	4850124	525	82205.5	545170	221370	50.61	Escherichia coli	Case	Mozambique	MGI DNBSEQ-G400	MGIEasy Universal DNA Library Prep Kit	2356	O127	2022-01-01	105	bfp
ERR13601035	ERZ28020783	119	5161156	522	43371.1	590313	290668	50.41	Escherichia coli	Case	Mozambique	MGI DNBSEQ-G400	MGIEasy Universal DNA Library Prep Kit	73	H1:O6	2021-06-17	97	None
ERR13601036	ERZ28041981	131	4560357	518	34811.9	201800	74480	50.57	Escherichia coli	Case	Mozambique	MGI DNBSEQ-G400	MGIEasy Universal DNA Library Prep Kit	746*	H37	2021-11-16	33	None
ERR13601037	ERZ28042006	147	5296956	500	36033.7	505950	182651	50.53	Escherichia coli	Case	Mozambique	MGI DNBSEQ-G400	MGIEasy Universal DNA Library Prep Kit	101	H8:O39	2021-05-07	40	None
ERR13601038	ERZ28042232	86	5042409	501	58632.7	525086	185419	50.76	Escherichia coli	Case	Mozambique	MGI DNBSEQ-G400	MGIEasy Universal DNA Library Prep Kit	9651	H25:O88	2021-03-31	50	None
ERR13601039	ERZ28042236	523	5456760	500	10433.6	251043	106175	50.32	Escherichia coli	Case	Mozambique	MGI DNBSEQ-G400	MGIEasy Universal DNA Library Prep Kit	484	H4:O88:H25:O7	2021-04-15	55	astA
ERR13601040	ERZ28042244	528	4965941	500	9405.2	294329	111822	50.82	Escherichia coli	Case	Mozambique	MGI DNBSEQ-G400	MGIEasy Universal DNA Library Prep Kit	409	O75:H55:H16:H38	2021-07-12	42	astA
ERR13601041	ERZ28042247	126	5054264	500	40113.2	491222	192927	50.72	Escherichia coli	Case	Mozambique	MGI DNBSEQ-G400	MGIEasy Universal DNA Library Prep Kit	156	H10:O0113	2022-01-01	61	None
ERR13601042	ERZ28042257	403	5368126	500	13320.4	209558	68277	50.6	Escherichia coli	Case	Mozambique	MGI DNBSEQ-G400	MGIEasy Universal DNA Library Prep Kit	1312	H16:O25	2022-01-01	65	astA
ERR13601043	ERZ28042270	1687	7001624	500	4150.3	105304	13366	50.38	Escherichia coli	Case	Mozambique	MGI DNBSEQ-G400	MGIEasy Universal DNA Library Prep Kit	Unknown ST	H18:O17/O44:O17/O77	2022-01-01	104	None
ERR13601045	ERZ28042284	93	4936024	507	53075.5	554324	185686	50.56	Escherichia coli	Drinking_water	Mozambique	Illumina NextSeq 550	Nextera XT Library Preparation Kit	40	H21:O109	2021-10-07	96	eae
ERR13601046	ERZ28042323	73	4754453	529	65129.5	442212	226764	50.98	Escherichia coli	Case	Mozambique	MGI DNBSEQ-G400	MGIEasy Universal DNA Library Prep Kit	215	H10	2022-02-08	54	astA
ERR13601047	ERZ28229684	82	4768153	503	58148.2	618808	196867	51.89	Salmonella enterica subsp. enterica	Other_food	Mozambique	Illumina NextSeq 550	Nextera XT Library Preparation Kit	7581	Unknown	2021-01-01	N/A	N/A
ERR13601048	ERZ28042354	148	4534464	531	30638.3	262838	74359	50.8	Escherichia coli	Other_food	Mozambique	Illumina NextSeq 550	Nextera XT Library Preparation Kit	1638	H38:O41	2021-08-27	33	None
ERR13601049	ERZ28042381	194	5474147	501	28217.3	372707	140527	50.47	Escherichia coli	Bovine_meat	Mozambique	Illumina NextSeq 550	Nextera XT Library Preparation Kit	6197	H48:O162	2022-01-01	51	astA
ERR13601050	ERZ28042391	3183	8205920	500	2578	529122	77228	45.05	Escherichia coli	Bovine_meat	Mozambique	Illumina NextSeq 550	Nextera XT Library Preparation Kit	Unknown ST	H21:O15	2022-01-01	54	astA
ERR13601051	ERZ28042401	154	5174182	502	33598.6	529122	168413	50.62	Escherichia coli	Bovine_meat	Mozambique	Illumina NextSeq 550	Nextera XT Library Preparation Kit	Unknown ST	H21:O15	2022-01-01	52	astA
ERR13601052	ERZ28042434	1036	6126407	500	5913.5	447551	123420	49.18	Escherichia coli	Bovine_meat	Mozambique	Illumina NextSeq 550	Nextera XT Library Preparation Kit	336	H16:O20	2022-01-01	53	astA
ERR13601053	ERZ28042452	171	5189259	501	30346.5	529122	168413	50.58	Escherichia coli	Bovine_meat	Mozambique	Illumina NextSeq 550	Nextera XT Library Preparation Kit	Unknown ST	H21:O15	2022-01-01	52	astA
ERR13601054	ERZ28234081	60	5316365	506	88606.1	816177	304065	49.62	Escherichia coli	Bovine_meat	Mozambique	Illumina NextSeq 550	Nextera XT Library Preparation Kit	1727	Unknown	2022-01-01	54	None
ERR13601055	ERZ28229636	75	4789771	545	63863.6	417852	150743	51.94	Salmonella enterica subsp. enterica	Drinking_water	Tanzania	Illumina NextSeq 550	Nextera XT Library Preparation Kit	1208	42:r:-	2020-07-16	N/A	N/A
ERR13601056	ERZ28229618	61	4741942	578	77736.8	549826	261270	51.42	Salmonella enterica subsp. enterica	Dog	Tanzania	Illumina NextSeq 550	Nextera XT Library Preparation Kit	38	50:z52:z53	2020-08-01	N/A	N/A
ERR13601057	ERZ28231004	52	4777948	539	91883.6	499135	237721	52.21	Salmonella enterica subsp. enterica	Case	Tanzania	Illumina NextSeq 550	Nextera XT Library Preparation Kit	198	Kentucky (8:i:z6)	2020-08-12	N/A	N/A
ERR13601058	ERZ28154621	59	4792017	545	81220.6	418187	197322	51.94	Salmonella enterica subsp. enterica	Drinking_water	Tanzania	Illumina NextSeq 550	Nextera XT Library Preparation Kit	1208	42:r:-	2022-02-16	N/A	N/A
ERR13601059	ERZ28154529	66	4790763	545	72587.3	417873	183840	51.94	Salmonella enterica subsp. enterica	Drinking_water	Tanzania	Illumina NextSeq 550	Nextera XT Library Preparation Kit	1208	42:r:-	2020-08-31	N/A	N/A
ERR13601060	ERZ28154509	69	4790453	545	69426.9	354175	140436	51.94	Salmonella enterica subsp. enterica	Case	Tanzania	Illumina NextSeq 550	Nextera XT Library Preparation Kit	1208	42:r:-	2020-09-14	N/A	N/A
ERR13601061	ERZ28154501	42	4704665	502	112016	1129679	416716	52.28	Salmonella enterica subsp. enterica	Caretaker	Tanzania	Illumina NextSeq 550	Nextera XT Library Preparation Kit	22	Braenderup (7:e,h:e,n,z15)	2020-09-16	N/A	N/A
ERR13601062	ERZ28042539	66	4790285	714	72580.1	354941	156732	52.04	Salmonella enterica subsp. enterica	Chicken	Tanzania	Illumina NextSeq 550	Nextera XT Library Preparation Kit	13	Agona (4:f,g,s:-)	2020-09-28	N/A	N/A
ERR13601063	ERZ28154432	36	4677374	513	129927	530814	234042	52.24	Salmonella enterica subsp. enterica	Case	Tanzania	Illumina NextSeq 550	Nextera XT Library Preparation Kit	166	Newport (8:e,h:1,2)	2020-09-29	N/A	N/A
ERR13601064	ERZ28154253	49	4676996	505	95448.9	448910	200591	52.24	Salmonella enterica subsp. enterica	Milk_cow	Tanzania	Illumina NextSeq 550	Nextera XT Library Preparation Kit	166	Newport (8:e,h:1,2)	2020-10-01	N/A	N/A
ERR13601065	ERZ28042567	192	4858072	502	25302.5	278649	76603	50.5	Escherichia coli	Case	Tanzania	Illumina NextSeq 550	Nextera XT Library Preparation Kit	Unknown ST	H10:O92	2020-09-30	39	astA
ERR13601066	ERZ28154172	66	4791975	545	72605.7	396298	197322	51.94	Salmonella enterica subsp. enterica	Drinking_water	Tanzania	Illumina NextSeq 550	Nextera XT Library Preparation Kit	1208	42:r:-	2020-10-02	N/A	N/A
ERR13601067	ERZ28154135	64	4790730	545	74855.2	396296	197322	51.94	Salmonella enterica subsp. enterica	Drinking_water	Tanzania	Illumina NextSeq 550	Nextera XT Library Preparation Kit	1208	42:r:-	2022-09-15	N/A	N/A
ERR13601068	ERZ28154040	74	4919392	545	66478.3	333089	140469	51.92	Salmonella enterica subsp. enterica	Drinking_water	Tanzania	Illumina NextSeq 550	Nextera XT Library Preparation Kit	1208	42:r:-	2021-01-08	N/A	N/A
ERR13601069	ERZ28111152	32	4611541	524	144111	650695	399955	52.21	Salmonella enterica subsp. enterica	Other_water	Tanzania	Illumina NextSeq 550	Nextera XT Library Preparation Kit	166	Newport (8:e,h:1,2)	2021-01-25	N/A	N/A
ERR13601070	ERZ28111107	43	4680191	513	108842	640766	275764	52.24	Salmonella enterica subsp. enterica	Drinking_water	Tanzania	Illumina NextSeq 550	Nextera XT Library Preparation Kit	166	Newport (8:e,h:1,2)	2021-01-26	N/A	N/A
ERR13601071	ERZ28111086	79	5123473	511	64854.1	552558	300221	51.47	Salmonella enterica subsp. enterica	Drinking_water	Tanzania	Illumina NextSeq 550	Nextera XT Library Preparation Kit	2539	38:k:1,5,7	2022-10-26	N/A	N/A
ERR13601072	ERZ28110644	88	4751371	500	53992.9	485714	224832	52.22	Salmonella enterica subsp. enterica	Case	Tanzania	Illumina NextSeq 550	Nextera XT Library Preparation Kit	4984	Millesi (40:l,v:1,2)	2021-02-04	N/A	N/A
ERR13601073	ERZ28110582	44	4534902	503	103066	693216	303494	52.22	Salmonella enterica subsp. enterica	Other_water	Tanzania	Illumina NextSeq 550	Nextera XT Library Preparation Kit	309	Kiambu (4:z:1,5)	2021-02-08	N/A	N/A
ERR13601074	ERZ28110558	41	4618980	503	112658	425347	255987	52.22	Salmonella enterica subsp. enterica	Drinking_water	Tanzania	Illumina NextSeq 550	Nextera XT Library Preparation Kit	174	Oranienburg (7:m,t:-)	2021-03-19	N/A	N/A
ERR13601075	ERZ28109920	323	5096886	500	15779.8	350420	96249	51.84	Salmonella enterica subsp. enterica	Other_water	Tanzania	Illumina NextSeq 550	Nextera XT Library Preparation Kit	309	Jangwani (17:a:1,5)	2021-03-19	N/A	N/A
ERR13601076	ERZ28109879	48	4573952	503	95290.7	443267	251655	52.23	Salmonella enterica subsp. enterica	Drinking_water	Tanzania	Illumina NextSeq 550	Nextera XT Library Preparation Kit	309	Kiambu (4:z:1,5)	2021-03-25	N/A	N/A
ERR13601077	ERZ28109441	61	4544087	540	74493.2	539056	147803	52.2	Salmonella enterica subsp. enterica	Drinking_water	Tanzania	Illumina NextSeq 550	Nextera XT Library Preparation Kit	309	Kiambu (4:z:1,5)	2021-04-09	N/A	N/A
ERR13601078	ERZ28109386	52	4688589	523	90165.2	685538	213664	52.09	Salmonella enterica subsp. enterica	Drinking_water	Tanzania	Illumina NextSeq 550	Nextera XT Library Preparation Kit	2040	Indiana (4:z:1,7)	2021-04-12	N/A	N/A
ERR13601079	ERZ28042753	188	4628589	501	24620.2	143472	49385	50.82	Shigella flexneri	Case	Tanzania	Illumina NextSeq 550	Nextera XT Library Preparation Kit		N/A	2021-04-12	N/A	N/A
ERR13601080	ERZ28042762	3137	7647159	500	2437.7	241417	47043	51.05	Escherichia coli	Caretaker	Tanzania	Illumina NextSeq 550	Nextera XT Library Preparation Kit	13857	H37:O27	2021-04-14	61	None
ERR13601081	ERZ28109324	50	4670735	513	93414.7	481651	228895	52.25	Salmonella enterica subsp. enterica	Other_water	Tanzania	Illumina NextSeq 550	Nextera XT Library Preparation Kit	288	Neukoelln (7:l,z13:e,n,z15)	2021-04-14	N/A	N/A
ERR13601082	ERZ28109297	62	4786601	545	77203.2	418057	216542	51.96	Salmonella enterica subsp. enterica	Chicken	Tanzania	Illumina NextSeq 550	Nextera XT Library Preparation Kit	1208	42:r:-	2021-05-10	N/A	N/A
ERR13601083	ERZ28109261	56	4785288	524	85451.6	535939	160572	52.17	Salmonella enterica subsp. enterica	Case	Tanzania	Illumina NextSeq 550	Nextera XT Library Preparation Kit	4485	Cerro (18:z4,z23:-)	2021-05-10	N/A	N/A
ERR13601084	ERZ28109088	42	4637852	524	110425	582127	229873	52.24	Salmonella enterica subsp. enterica	Drinking_water	Tanzania	Illumina NextSeq 550	Nextera XT Library Preparation Kit	516	Give (3,10:l,v:1,7)	2021-05-26	N/A	N/A
ERR13601085	ERZ28109048	49	4861829	519	99221	458155	263743	52.21	Salmonella enterica subsp. enterica	Other_water	Tanzania	Illumina NextSeq 550	Nextera XT Library Preparation Kit	Unknown ST	Singapore (7:k:e,n,x)	2021-05-26	N/A	N/A
ERR13601086	ERZ28108975	68	4786774	545	70393.7	418057	152298	51.96	Salmonella enterica subsp. enterica	Drinking_water	Tanzania	Illumina NextSeq 550	Nextera XT Library Preparation Kit	1208	42:r:-	2021-08-17	N/A	N/A
ERR13601087	ERZ28108889	37	4618357	503	124820	699446	315876	52.21	Salmonella enterica subsp. enterica	Other_water	Tanzania	Illumina NextSeq 550	Nextera XT Library Preparation Kit	174	Oranienburg (7:m,t:-)	2021-08-30	N/A	N/A
ERR13601088	ERZ28108789	64	4785655	545	74775.9	417882	175409	51.96	Salmonella enterica subsp. enterica	Other_water	Tanzania	Illumina NextSeq 550	Nextera XT Library Preparation Kit	1208	42:r:-	2021-09-06	N/A	N/A
ERR13601089	ERZ28108819	45	4590871	523	102019	521062	315994	52.19	Salmonella enterica subsp. enterica	Other_water	Tanzania	Illumina NextSeq 550	Nextera XT Library Preparation Kit	3918	Jangwani (17:a:1,5)	2021-12-02	N/A	N/A
ERR13601090	ERZ28042786	38	4787312	546	125982	505099	328917	51.73	Escherichia coli	Case	Tanzania	Illumina NextSeq 550	Nextera XT Library Preparation Kit	Unknown ST	Unknown	2021-05-10	9	None
ERR13601091	ERZ28108697	42	4469999	529	106428	618904	229076	52.41	Salmonella enterica subsp. enterica	Goat	Tanzania	Illumina NextSeq 550	Nextera XT Library Preparation Kit	2028	Adelaide (35:f,g:-)	2021-10-18	N/A	N/A
ERR13601092	ERZ28108632	39	4472744	504	114686	808075	319681	52.4	Salmonella enterica subsp. enterica	Chicken	Tanzania	Illumina NextSeq 550	Nextera XT Library Preparation Kit	2028	Adelaide (35:f,g:-)	2021-10-18	N/A	N/A
ERR13601093	ERZ28108598	64	4790721	545	74855	418060	226834	51.94	Salmonella enterica subsp. enterica	Milk_cow	Tanzania	Illumina NextSeq 550	Nextera XT Library Preparation Kit	1208	42:r:-	2021-10-25	N/A	N/A
ERR13601094	ERZ28108487	62	4791142	545	77276.5	417951	197322	51.94	Salmonella enterica subsp. enterica	Drinking_water	Tanzania	Illumina NextSeq 550	Nextera XT Library Preparation Kit	1208	42:r:-	2021-09-13	N/A	N/A
ERR13601095	ERZ28050755	62	4791156	545	77276.7	417821	226834	51.94	Salmonella enterica subsp. enterica	Drinking_water	Tanzania	Illumina NextSeq 550	Nextera XT Library Preparation Kit	1208	42:r:-	2021-11-03	N/A	N/A
ERR13601096	ERZ28050754	37	4634570	507	125259	496408	252836	52.28	Salmonella enterica subsp. enterica	Drinking_water	Tanzania	Illumina NextSeq 550	Nextera XT Library Preparation Kit	6967	Herston (8:d:e,n,z15)	2021-11-04	N/A	N/A
ERR13601097	ERZ28050753	64	4791688	533	74870.1	396271	146840	51.94	Salmonella enterica subsp. enterica	Drinking_water	Tanzania	Illumina NextSeq 550	Nextera XT Library Preparation Kit	1208	42:r:-	2021-11-08	N/A	N/A
ERR13601098	ERZ28050334	67	4660005	501	69552.3	387119	152992	52.1	Salmonella enterica subsp. enterica	Case	Tanzania	Illumina NextSeq 550	Nextera XT Library Preparation Kit	2040	Indiana (4:z:1,7)	2021-11-15	N/A	N/A
ERR13601099	ERZ28050304	60	4790312	545	79838.5	418126	226834	51.93	Salmonella enterica subsp. enterica	Milk_cow	Tanzania	Illumina NextSeq 550	Nextera XT Library Preparation Kit	1208	42:r:-	2021-11-22	N/A	N/A
ERR13601100	ERZ28050260	38	4686417	510	123327	609201	314737	52.24	Salmonella enterica subsp. enterica	Chicken	Tanzania	Illumina NextSeq 550	Nextera XT Library Preparation Kit	2587	Livingstone (7:d:l,w)	2021-11-29	N/A	N/A
ERR13601101	ERZ28050239	38	4698398	523	123642	1129717	407780	52.26	Salmonella enterica subsp. enterica	Drinking_water	Tanzania	Illumina NextSeq 550	Nextera XT Library Preparation Kit	22	Braenderup (7:e,h:e,n,z15)	2021-12-06	N/A	N/A
ERR13601102	ERZ28050210	62	4790717	545	77269.6	418321	197322	51.93	Salmonella enterica subsp. enterica	Drinking_water	Tanzania	Illumina NextSeq 550	Nextera XT Library Preparation Kit	1208	42:r:-	2022-02-13	N/A	N/A
ERR13601103	ERZ28050151	43	4696402	504	109219	633991	352944	52.24	Salmonella enterica subsp. enterica	Drinking_water	Tanzania	Illumina NextSeq 550	Nextera XT Library Preparation Kit	473	Hadar (8:z10:e,n,x)	2021-03-15	N/A	N/A
ERR13601104	ERZ28049388	48	4598887	506	95810.1	887855	253554	52.18	Salmonella enterica subsp. enterica	Drinking_water	Tanzania	Illumina NextSeq 550	Nextera XT Library Preparation Kit	3918	Jangwani (17:a:1,5)	2021-11-19	N/A	N/A
ERR13601105	ERZ28042787	47	4617037	503	98234.8	693216	346876	52.19	Salmonella enterica subsp. enterica	Case	Tanzania	Illumina NextSeq 550	Nextera XT Library Preparation Kit	309	Kiambu (4:z:1,5)	2022-06-01	N/A	N/A
ERR13601106	ERZ28049100	37	4836526	515	130717	723850	377406	52.19	Salmonella enterica subsp. enterica	Drinking_water	Tanzania	Illumina NextSeq 550	Nextera XT Library Preparation Kit	19	Typhimurium (4:i:1,2)	2022-09-19	N/A	N/A
ERR13601107	ERZ28042788	82	4857596	502	59239	449969	194562	50.83	Escherichia coli	Case	Tanzania	Illumina NextSeq 550	Nextera XT Library Preparation Kit	Unknown ST	H30:O8	2022-11-02	56	None
ERR13601108	ERZ28042789	157	5016328	501	31951.1	303786	79934	50.52	Escherichia coli	Case	Tanzania	Illumina NextSeq 550	Nextera XT Library Preparation Kit	13857	H10:O128ac	2022-11-02	58	astA
ERR13601109	ERZ28042790	263	4755943	503	18083.4	138436	38154	50.58	Escherichia coli	Case	Tanzania	Illumina NextSeq 550	Nextera XT Library Preparation Kit	Unknown ST	H30	2022-11-02	50	None
ERR13601110	ERZ28042791	73	5021279	611	68784.6	602593	168689	50.78	Escherichia coli	Case	Tanzania	Illumina NextSeq 550	Nextera XT Library Preparation Kit	131	H4:O25	2022-11-02	76	None
ERR13601111	ERZ28042792	100	4988814	504	49888.1	452474	244181	50.7	Escherichia coli	Case	Tanzania	Illumina NextSeq 550	Nextera XT Library Preparation Kit	131	H5:O16	2019-12-10	83	None
ERR13601112	ERZ28042793	103	5064524	502	49170.1	516542	211912	50.47	Escherichia coli	Case	Tanzania	Illumina NextSeq 550	Nextera XT Library Preparation Kit	349	H15:O166	2019-12-12	69	astA
ERR13601113	ERZ28042794	230	5052098	524	21965.6	164393	42710	50.6	Escherichia coli	Case	Tanzania	Illumina NextSeq 550	Nextera XT Library Preparation Kit	Unknown ST	H30:O153	2020-03-10	71	None
ERR13601114	ERZ28042795	128	5167240	510	40369.1	656424	226344	50.49	Escherichia coli	Case	Tanzania	Illumina NextSeq 550	Nextera XT Library Preparation Kit	1380	H18:O17/O77:O17:/O44	2020-12-16	69	None
ERR13601115	ERZ28042796	48	4561573	569	95032.8	500531	243899	50.52	Escherichia coli	Case	Tanzania	Illumina NextSeq 550	Nextera XT Library Preparation Kit	Unknown ST	H2	2021-06-28	28	None
ERR13601116	ERZ28042797	92	5136706	518	55833.8	491204	215442	50.6	Escherichia coli	Case	Tanzania	Illumina NextSeq 550	Nextera XT Library Preparation Kit	Unknown ST	O51	2022-11-08	61	None
ERR13601117	ERZ28042798	133	5047648	504	37952.2	307472	168378	50.59	Escherichia coli	Case	Tanzania	Illumina NextSeq 550	Nextera XT Library Preparation Kit	Unknown ST	H19:O174	2022-11-10	52	astA
ERR13601118	ERZ28042799	61	4848843	508	79489.2	1156747	483940	50.59	Escherichia coli	Case	Tanzania	Illumina NextSeq 550	Nextera XT Library Preparation Kit	1629	Unknown	2022-11-13	64	None
ERR13601119	ERZ28042800	102	5152786	502	50517.5	607041	239930	50.7	Escherichia coli	Case	Tanzania	Illumina NextSeq 550	Nextera XT Library Preparation Kit	131	H5:O16	2022-11-13	85	astA
ERR13601120	ERZ28042801	671	5069250	502	7554.8	63105	13873	50.54	Escherichia coli	Case	Tanzania	Illumina NextSeq 550	Nextera XT Library Preparation Kit	Unknown ST	H19:O161	2022-11-13	93	eae
ERR13601121	ERZ28042802	190	5353787	505	28177.8	274852	100729	50.59	Escherichia coli	Case	Tanzania	Illumina NextSeq 550	Nextera XT Library Preparation Kit	Unknown ST	O154	2022-11-14	73	astA
ERR13601122	ERZ28042803	76	5094921	514	67038.4	649355	258965	50.84	Escherichia coli	Case	Tanzania	Illumina NextSeq 550	Nextera XT Library Preparation Kit	Unknown ST	H28:O91	2022-11-18	45	None
ERR13601123	ERZ28049049	39	4618407	507	118421	555662	293645	52.22	Salmonella enterica subsp. enterica	Bovine_meat	Tanzania	Illumina NextSeq 550	Nextera XT Library Preparation Kit	174	Oranienburg (7:m,t:-)	2020-10-09	N/A	N/A
ERR13601124	ERZ28042804	151	4552391	562	30148.3	282744	81217	50.83	Escherichia coli	Bovine_meat	Tanzania	Illumina NextSeq 550	Nextera XT Library Preparation Kit	Unknown ST	H11:O1:O62	2020-09-17	31	None
ERR13601125	ERZ28048960	96	5214902	529	54321.9	545637	256277	51.75	Salmonella enterica subsp. enterica	Bovine_meat	Tanzania	Illumina NextSeq 550	Nextera XT Library Preparation Kit	1188	13:z29:e,n,x	2021-01-13	N/A	N/A
ERR13601126	ERZ28042805	117	4976462	516	42533.9	391181	122587	50.55	Escherichia coli	Bovine_meat	Tanzania	Illumina NextSeq 550	Nextera XT Library Preparation Kit	Unknown ST	H49:O153	2020-11-02	66	None
ERR13601127	ERZ28048944	65	4785895	545	73629.2	369882	197296	51.96	Salmonella enterica subsp. enterica	Bovine_meat	Tanzania	Illumina NextSeq 550	Nextera XT Library Preparation Kit	1208	42:r:-	2021-05-11	N/A	N/A
ERR13601128	ERZ28048730	196	4680472	500	23880	617010	227690	52.22	Salmonella enterica subsp. enterica	Pork	Tanzania	Illumina NextSeq 550	Nextera XT Library Preparation Kit	639	Orion (3,10:y:1,5)	2021-06-10	N/A	N/A
ERR13601129	ERZ28048691	64	4785467	545	74772.9	418012	169525	51.96	Salmonella enterica subsp. enterica	Bovine_meat	Tanzania	Illumina NextSeq 550	Nextera XT Library Preparation Kit	1208	42:r:-	2021-08-17	N/A	N/A
ERR13601130	ERZ28048624	63	4791006	545	76047.7	417951	152298	51.94	Salmonella enterica subsp. enterica	Bovine_meat	Tanzania	Illumina NextSeq 550	Nextera XT Library Preparation Kit	1208	42:r:-	2021-09-08	N/A	N/A
ERR13601131	ERZ28048600	41	4678939	522	114120	477190	231723	52.27	Salmonella enterica subsp. enterica	Bovine_meat	Tanzania	Illumina NextSeq 550	Nextera XT Library Preparation Kit	2014	Umbilo (28:z10:e,n,x)	2021-07-10	N/A	N/A
ERR13601132	ERZ28048574	41	4696469	523	114548	735347	287289	52.24	Salmonella enterica subsp. enterica	Bovine_meat	Tanzania	Illumina NextSeq 550	Nextera XT Library Preparation Kit	473	Hadar (8:z10:e,n,x)	2022-04-24	N/A	N/A
ERR13601133	ERZ28048542	73	4924293	545	67456.1	417882	151193	51.94	Salmonella enterica subsp. enterica	Bovine_meat	Tanzania	Illumina NextSeq 550	Nextera XT Library Preparation Kit	1208	Typhimurium (4:i:1,2)	2022-11-18	N/A	N/A
ERR13601134	ERZ28048522	63	4926271	545	78194.8	417821	197322	51.94	Salmonella enterica subsp. enterica	Bovine_meat	Tanzania	Illumina NextSeq 550	Nextera XT Library Preparation Kit	1208	42:r:-	2022-11-17	N/A	N/A
ERR13601139	ERZ28017042	39	1708971	128	43819.8	280677	162273	31.18	Campylobacter coli	Case	Ethiopia	Illumina NovaseqX Plus 10B instrument	Nextera XT Library Preparation Kit	5160	N/A	2021-12-27	N/A	N/A
ERR13601140	ERZ28017079	245	1763287	128	7197.1	373041	149534	30.43	Campylobacter jejuni	Case	Ethiopia	Illumina NovaseqX Plus 10B instrument	Nextera XT Library Preparation Kit	50	N/A	2022-01-12	N/A	N/A
ERR13601142	ERZ28017150	154	1785484	128	11594.1	114764	51964	30.32	Campylobacter jejuni	Case	Ethiopia	Illumina NovaseqX Plus 10B instrument	Nextera XT Library Preparation Kit	5326	N/A	2022-01-15	N/A	N/A
ERR13601146	ERZ28017207	51	1782694	128	34954.8	395094	108049	30.19	Campylobacter jejuni	Caretaker	Ethiopia	Illumina NovaseqX Plus 10B instrument	Nextera XT Library Preparation Kit	883	N/A	2022-02-10	N/A	N/A
ERR13601150	ERZ28017284	43	1659130	128	38584.4	247486	173207	31.37	Campylobacter coli	Caretaker	Ethiopia	Illumina NovaseqX Plus 10B instrument	Nextera XT Library Preparation Kit	Unknown ST	N/A	2022-02-16	N/A	N/A
ERR13601151	ERZ28045060	93	1826433	128	19639.1	121965	68220	30.16	Campylobacter sp. CFSAN093238	Caretaker	Ethiopia	Illumina NovaseqX Plus 10B instrument	Nextera XT Library Preparation Kit	353	N/A	2022-03-01	N/A	N/A
ERR13601152	ERZ28017366	46	1623601	128	35295.7	370067	187642	30.51	Campylobacter jejuni	Case	Ethiopia	Illumina NovaseqX Plus 10B instrument	Nextera XT Library Preparation Kit	19	N/A	2022-03-23	N/A	N/A
ERR13601164	ERZ28017653	37	1619442	128	43768.7	298298	175886	30.47	Campylobacter jejuni	Case	Ethiopia	Illumina NovaseqX Plus 10B instrument	Nextera XT Library Preparation Kit	19	N/A	2022-12-22	N/A	N/A
ERR13601167	ERZ28045155	39	1736127	128	44516.1	668898	173519	30.33	Campylobacter sp. CFSAN093238	Goat	Ethiopia	Illumina NovaseqX Plus 10B instrument	Nextera XT Library Preparation Kit	353	N/A	2020-11-30	N/A	N/A
ERR13601168	ERZ28017765	54	1673368	128	30988.3	380225	141864	31.35	Campylobacter coli	Chicken	Ethiopia	Illumina NovaseqX Plus 10B instrument	Nextera XT Library Preparation Kit	1628	N/A	2021-12-13	N/A	N/A
ERR13601169	ERZ28017785	300	1817254	128	6057.5	195278	93260	30.51	Campylobacter jejuni	Goat	Ethiopia	Illumina NovaseqX Plus 10B instrument	Nextera XT Library Preparation Kit	19	N/A	2021-12-13	N/A	N/A
ERR13601170	ERZ28017802	60	1673703	128	27895.1	380225	141864	31.36	Campylobacter coli	Bovine_meat	Ethiopia	Illumina NovaseqX Plus 10B instrument	Nextera XT Library Preparation Kit	1628	N/A	2021-12-30	N/A	N/A
ERR13601171	ERZ28017809	59	1642152	128	27833.1	235606	128589	30.37	Campylobacter jejuni	Chicken	Ethiopia	Illumina NovaseqX Plus 10B instrument	Nextera XT Library Preparation Kit	1365	N/A	2022-01-14	N/A	N/A
ERR13601172	ERZ28017837	44	1640566	128	37285.6	317226	175494	30.37	Campylobacter jejuni	Bovine_cattle	Ethiopia	Illumina NovaseqX Plus 10B instrument	Nextera XT Library Preparation Kit	1365	N/A	2022-01-18	N/A	N/A
ERR13601173	ERZ28017839	42	1659866	128	39520.6	379356	232633	31.35	Campylobacter coli	Bovine_meat	Ethiopia	Illumina NovaseqX Plus 10B instrument	Nextera XT Library Preparation Kit	Unknown ST	N/A	2022-02-08	N/A	N/A
ERR13601177	ERZ28017941	64	1667681	128	26057.5	131240	78216	30.44	Campylobacter jejuni	Bovine_meat	Ethiopia	Illumina NovaseqX Plus 10B instrument	Nextera XT Library Preparation Kit	19	N/A	2021-03-11	N/A	N/A
ERR13601178	ERZ28017971	172	1713000	128	9959.3	381195	130601	31.47	Campylobacter coli	Animal_waste	Ethiopia	Illumina NovaseqX Plus 10B instrument	Nextera XT Library Preparation Kit	11048	N/A	2022-06-15	N/A	N/A
ERR13601183	ERZ28048465	551	4834308	128	8773.7	399467	195165	52.32	Salmonella enterica subsp. enterica	Case	Nigeria	Illumina NovaseqX Plus 10B instrument	Illumina DNA Prep (M) Tagmentation Library Preparation	2022	9:c:z6	2021-03-31	N/A	N/A
ERR13601184	ERZ28048423	176	4705097	128	26733.5	734639	195165	52.19	Salmonella enterica subsp. enterica	Case	Nigeria	Illumina NovaseqX Plus 10B instrument	Illumina DNA Prep (M) Tagmentation Library Preparation	2022	9:c:z6	2021-03-31	N/A	N/A
ERR13601186	ERZ28046683	790	4935373	128	6247.3	703203	211301	53	Salmonella enterica subsp. enterica	Case	Nigeria	Illumina NovaseqX Plus 10B instrument	Illumina DNA Prep (M) Tagmentation Library Preparation	2022	2:c:z6	2021-04-22	N/A	N/A
ERR13601190	ERZ28019383	663	9451232	128	14255.3	346192	86740	45.53	Escherichia coli	Case	Nigeria	Illumina NovaseqX Plus 10B instrument	Illumina DNA Prep (M) Tagmentation Library Preparation	38	H30:O51	2021-02-18	102	None
ERR13601191	ERZ28046015	300	4786639	128	15955.5	684093	200723	52.16	Salmonella enterica subsp. enterica	Case	Nigeria	Illumina NovaseqX Plus 10B instrument	Illumina DNA Prep (M) Tagmentation Library Preparation	Unknown ST	9:z4,z24:-	2022-02-11	N/A	N/A
ERR13601198	ERZ28019409	175	4671173	128	26692.4	428443	145301	50.72	Escherichia coli	Goat_meat	Nigeria	Illumina NovaseqX Plus 10B instrument	Illumina DNA Prep (M) Tagmentation Library Preparation	Unknown ST	H30:O8	2021-12-07	30	None
ERR13601202	ERZ28019431	103	4747246	528	46089.8	565436	147725	50.79	Escherichia coli	Other_food	Mozambique	Illumina NextSeq 550	Nextera XT Library Preparation Kit	10	H27:H36:O107	2021-01-01	50	None
ERR13601203	ERZ28019434	72	4807651	500	66772.9	545141	203277	50.73	Escherichia coli	Other_food	Mozambique	Illumina NextSeq 550	Nextera XT Library Preparation Kit	34	H10	2021-01-01	59	None
ERR13601204	ERZ28045927	23	4703120	618	204484	1550256	406581	52.13	Salmonella enterica subsp. enterica	Porridge	Mozambique	Illumina NextSeq 550	Nextera XT Library Preparation Kit	11	Enteritidis (I9:g,m:-)	2021-01-01	N/A	N/A
ERR13601205	ERZ28042309	78	4614965	535	59166.2	552287	150845	50.83	Escherichia coli	Porridge	Mozambique	Illumina NextSeq 550	Nextera XT Library Preparation Kit	218	O160	2021-12-14	42	None
ERR13601206	ERZ28042315	96	4624800	500	48175	552287	150845	50.81	Escherichia coli	Porridge	Mozambique	Illumina NextSeq 550	Nextera XT Library Preparation Kit	218	O160	2021-12-14	42	None
ERR14866126	ERZ28019523	100	4934864	502	49348.6	607944	192696	50.53	Escherichia coli	Case	Mozambique	MGI DNBSEQ-G400	MGIEasy Universal DNA Library Prep Kit	678	H8:O104	2022-01-01	58	astA
ERR14866127	ERZ28019533	176	5227547	503	29702	299530	119136	50.68	Escherichia coli	Case	Mozambique	MGI DNBSEQ-G400	MGIEasy Universal DNA Library Prep Kit	6826	H4:O12	2022-01-01	84	None
ERR14866128	ERZ28020352	131	5098407	500	38919.1	441549	201186	50.62	Escherichia coli	Case	Mozambique	MGI DNBSEQ-G400	MGIEasy Universal DNA Library Prep Kit	101	H8:O39	2022-01-01	40	None
ERR14866129	ERZ28045754	41	4341327	508	105886	603195	241904	49.81	Salmonella enterica subsp. enterica	Chicken	Ethiopia	Illumina NextSeq 550	Nextera XT Library Preparation Kit	49	Haifa (4:z10:1,2)	2021-08-18	N/A	N/A
ERR14866130	ERZ28020346	166	5087446	504	30647.3	279267	111144	50.59	Escherichia coli	Ferm_dairy_goat	Mozambique	Illumina NextSeq 550	Nextera XT Library Preparation Kit	295	H9:O125ab	2022-01-01	74	None

## Sheet: Metagenome_stats
ENA_ID	ENA_Fasta	% Dups	% GC	Source	Country	Collection date	Library Preparation Kit	num_seqs	sum_len	num_seqs_BEFORE_QC	sum_len_BEFORE_QC
ERR13731116	-	0.578	0.53	Caretaker	Ethiopia	2022-03-10	KAPA HyperPrep PCR-free Kit	68703434	10066998169	73171796	11048941196
ERR13731117	-	0.205	0.44	Case	Ethiopia	2022-01-12	KAPA HyperPrep PCR-free Kit	42824433	6238871160	44595774	6733961874
ERR13731118	-	0.479	0.41	Case	Ethiopia	2022-03-09	KAPA HyperPrep PCR-free Kit	82729297	12099518933	85824936	12959565336
ERR13731119	-	0.648	0.45	Case	Ethiopia	2022-07-27	KAPA HyperPrep PCR-free Kit	122725869	17988823904	127876247	19309313297
ERR13731120	-	0.493	0.51	Case	Ethiopia	2022-09-13	KAPA HyperPrep PCR-free Kit	79261052	11566480094	83526323	12612474773
ERR13731121	-	0.17	0.45	Bovine_cattle	Ethiopia	2022-09-15	KAPA HyperPrep PCR-free Kit	80831441	11839770921	83984268	12681624468
ERR13731122	-	0.237	0.46	Goat	Ethiopia	2022-09-15	KAPA HyperPrep PCR-free Kit	72698266	10635068575	75353679	11378405529
ERR13731123	-	0.212	0.49	Sheep	Ethiopia	2022-09-15	KAPA HyperPrep PCR-free Kit	75216013	10996432337	78151824	11800925424
ERR13731124	-	0.371	0.41	Case	Ethiopia	2022-10-18	KAPA HyperPrep Kit	70659917	10365780804	73854082	11151966382
ERR13731125	-	0.257	0.43	Caretaker	Ethiopia	2022-10-18	KAPA HyperPrep PCR-free Kit	88667274	12938909893	91862505	13871238255
ERR13731126	-	0.199	0.47	Sheep	Ethiopia	2022-10-20	KAPA HyperPrep PCR-free Kit	58102987	8444716034	62033312	9367030112
ERR13731127	ERZ28403706	0.462	0.43	Chicken	Ethiopia	2022-10-22	KAPA HyperPrep PCR-free Kit	79706306	11608911363	82692870	12486623370
ERR13731128	-	0.385	0.49	Case	Ethiopia	2022-11-08	KAPA HyperPrep PCR-free Kit	70389287	10257444180	73937447	11164554497
ERR13731129	-	0.24	0.46	Caretaker	Ethiopia	2022-11-08	KAPA HyperPrep PCR-free Kit	64007564	9355031881	67500892	10192634692
ERR13731130	-	0.255	0.41	Case	Ethiopia	2021-03-15	KAPA HyperPrep PCR-free Kit	62955908	9220318235	65094358	9829248058
ERR13731131	-	0.573	0.43	Sibling	Ethiopia	2023-02-06	KAPA HyperPrep PCR-free Kit	47727387	7016701261	49622892	7493056692
ERR13731132	-	0.38	0.46	Goat	Ethiopia	2023-02-05	KAPA HyperPrep Kit	51102675	7455692770	53415537	8065746087
ERR13731133	-	0.145	0.47	Chicken	Ethiopia	2023-02-05	KAPA HyperPrep Kit	44171976	6434089967	46332710	6996239210
ERR13731134	ERZ28403708	0.27	0.44	Case	Ethiopia	2023-02-06	KAPA HyperPrep PCR-free Kit	42833083	6230087256	45011098	6796675798
ERR13731135	-	0.118	0.47	Goat	Ethiopia	2023-02-24	KAPA HyperPrep PCR-free Kit	42898771	6212404443	44884395	6777543645
ERR13731136	-	0.144	0.45	Case	Ethiopia	2023-02-23	KAPA HyperPrep PCR-free Kit	44943615	6520292889	47307438	7143423138
ERR13731137	-	0.246	0.53	Human_waste	Ethiopia	2023-02-24	KAPA HyperPrep PCR-free Kit	45545971	6677651528	46941811	7088213461
ERR13731138	-	0.353	0.49	Human_waste	Ethiopia	2021-12-09	KAPA HyperPrep PCR-free Kit	57572770	8113439306	61116827	9228640877
ERR13731139	-	0.316	0.47	Human_waste	Ethiopia	2022-10-26	KAPA HyperPrep PCR-free Kit	50780870	7263931905	52733869	7962814219
ERR13731140	-	0.274	0.46	Animal_waste	Ethiopia	2021-12-24	KAPA HyperPrep PCR-free Kit	55471505	8086030827	59818192	9032546992
ERR13731141	-	0.195	0.46	Bovine_cattle	Ethiopia	2022-02-07	KAPA HyperPrep PCR-free Kit	88016194	12831509620	91918347	13879670397
ERR13731142	-	0.23	0.49	Animal_waste	Ethiopia	2022-05-05	KAPA HyperPrep PCR-free Kit	55074410	7999910455	58051550	8765784050
ERR13731143	-	0.301	0.46	Sewage_urban	Ethiopia	2022-06-17	KAPA HyperPrep PCR-free Kit	82462102	11950195868	85647290	12932740790
ERR13731144	-	0.261	0.48	Sewage_rural	Ethiopia	2022-06-16	KAPA HyperPrep PCR-free Kit	71390475	10412813483	75528881	11404861031
ERR13731145	-	0.377	0.44	Sewage_urban	Ethiopia	2022-11-18	KAPA HyperPrep PCR-free Kit	83298991	11999649347	86134363	13006288813
ERR13731146	-	0.139	0.52	Sewage_rural	Ethiopia	2022-11-17	KAPA HyperPrep PCR-free Kit	53541629	7793866465	57376181	8663803331
ERR13731147	-	0.248	0.46	Sewage_urban	Nigeria	2021-03-17	KAPA HyperPrep PCR-free Kit	60627664	8393271962	62851359	9490555209
ERR13731234	-	0.598	0.44	Sewage_rural	Nigeria	2021-03-17	KAPA HyperPrep PCR-free Kit	67857676	9947949739	70673829	10671748179
ERR13731148	-	0.545	0.54	Case	Mozambique	2021-04-22	KAPA HyperPrep PCR-free Kit	43773320	6540462436	44600486	6734673386
ERR13731149	-	0.338	0.57	Case	Mozambique	2021-04-29	KAPA HyperPrep PCR-free Kit	46801021	6966311012	47923736	7236484136
ERR13731150	-	0.279	0.54	Case	Mozambique	2021-05-12	KAPA HyperPrep PCR-free Kit	44277899	6602008155	45259265	6834149015
ERR13731151	ERZ28403709	0.23	0.63	Case	Mozambique	2021-05-24	KAPA HyperPrep PCR-free Kit	47334072	7039276637	48785785	7366653535
ERR13731152	-	0.479	0.59	Case	Mozambique	2021-06-08	KAPA HyperPrep Kit	53825479	8012025654	55553761	8388617911
ERR13731153	-	0.291	0.51	Case	Mozambique	2021-04-14	KAPA HyperPrep Kit	46713667	6971828667	47779526	7214708426
ERR13731154	-	0.238	0.45	Case	Mozambique	2021-09-13	KAPA HyperPrep PCR-free Kit	45852930	6826987789	46958622	7090751922
ERR13731156	-	0.278	0.43	Chicken	Mozambique	2021-09-21	KAPA HyperPrep PCR-free Kit	54316232	8106190641	55590920	8394228920
ERR13731157	-	0.177	0.45	Duck	Mozambique	2021-09-28	KAPA HyperPrep PCR-free Kit	46156599	6874908178	47137800	7117807800
ERR13731158	-	0.224	0.52	Case	Mozambique	2021-10-26	KAPA HyperPrep Kit	46519835	6944131731	47603066	7188062966
ERR13731159	-	0.115	0.48	Duck	Mozambique	2021-11-02	KAPA HyperPrep PCR-free Kit	45798407	6844579499	46747802	7058918102
ERR13731161	-	0.523	0.47	Duck	Mozambique	2021-12-02	KAPA HyperPrep PCR-free Kit	45422927	6780482680	46281074	6988442174
ERR13731162	-	0.439	0.54	Case	Mozambique	2021-12-07	KAPA HyperPrep Kit	48143314	7198785293	49147250	7421234750
ERR13731163	-	0.144	0.43	Duck	Mozambique	2021-12-07	KAPA HyperPrep PCR-free Kit	57287980	8543746348	58599599	8848533409
ERR13731164	-	0.067	0.58	Chicken	Mozambique	2021-12-01	KAPA HyperPrep PCR-free Kit	56174218	8348203468	57994708	8757200908
ERR13731165	-	0.069	0.58	Chicken	Mozambique	2021-12-01	KAPA HyperPrep PCR-free Kit	42882133	6386573486	44158756	6667972156
ERR13731166	-	0.291	0.53	Case	Mozambique	2022-01-17	KAPA HyperPrep Kit	48214401	7196083822	49305896	7445190296
ERR13731167	-	0.35	0.47	Case	Mozambique	2021-05-11	KAPA HyperPrep Kit	44354960	6638377750	45145912	6817032712
ERR13731169	-	0.325	0.53	Case	Mozambique	2022-02-22	KAPA HyperPrep PCR-free Kit	45617179	6800950936	46686876	7049718276
ERR13731170	-	0.375	0.55	Case	Mozambique	2022-02-23	KAPA HyperPrep PCR-free Kit	48964939	7299313628	50209715	7581666965
ERR13731171	-	0.311	0.54	Case	Mozambique	2022-03-01	KAPA HyperPrep Kit	46852489	6988112662	48028228	7252262428
ERR13731173	-	0.056	0.57	Other_animal	Mozambique	2021-12-01	KAPA HyperPrep Kit	43928801	6533046026	45126763	6814141213
ERR13731174	-	0.361	0.5	Case	Mozambique	2021-06-29	KAPA HyperPrep Kit	48172338	7197814829	49124498	7417799198
ERR13731175	ERZ28403710	0.529	0.55	Case	Mozambique	2021-10-20	KAPA HyperPrep Kit	47223716	7028110222	48607509	7339733859
ERR13731176	-	0.256	0.6	Case	Mozambique	2021-11-03	KAPA HyperPrep PCR-free Kit	58126970	8631560393	59903608	9045444808
ERR13731177	-	0.271	0.52	Case	Mozambique	2021-12-14	KAPA HyperPrep PCR-free Kit	44161973	6603470015	45120789	6813239139
ERR13731179	ERZ28403731	0.233	0.6	Case	Mozambique	2022-02-18	KAPA HyperPrep Kit	46788335	6975679583	48036725	7253545475
ERR13731180	-	0.16	0.49	Sewage_rural	Mozambique	2021-12-02	KAPA HyperPrep PCR-free Kit	54121375	7896312543	57106141	8623027291
ERR13731181	-	0.266	0.59	Sewage_rural	Mozambique	2021-12-02	KAPA HyperPrep PCR-free Kit	67987143	9941937574	71591509	10810317859
ERR13731182	-	0.397	0.44	Caretaker	Tanzania	2022-09-14	KAPA HyperPrep Kit	108111329	15899822018	112747783	17024915233
ERR13731183	-	0.174	0.41	Bovine_cattle	Tanzania	2020-07-29	KAPA HyperPrep Kit	71995088	10582760145	75251750	11363014250
ERR13731184	-	0.376	0.42	Chicken	Tanzania	2020-09-28	KAPA HyperPrep Kit	92261234	13498603399	96620584	14589708184
ERR13731185	-	0.159	0.42	Bovine_cattle	Tanzania	2020-11-02	KAPA HyperPrep Kit	69141020	10167139434	72022680	10875424680
ERR13731186	-	0.159	0.42	Bovine_cattle	Tanzania	2020-11-30	KAPA HyperPrep Kit	48000170	7064452269	49835455	7525153705
ERR13731187	-	0.271	0.44	Caretaker	Tanzania	2021-01-04	KAPA HyperPrep Kit	94374623	13820370561	98276525	14839755275
ERR13731188	-	0.373	0.41	Chicken	Tanzania	2021-03-15	KAPA HyperPrep Kit	108942231	15995499907	113517496	17141141896
ERR13731189	-	0.257	0.45	Caretaker	Tanzania	2021-08-17	KAPA HyperPrep Kit	43617542	6394353810	45183458	6822702158
ERR13731190	-	0.36	0.41	Pig	Tanzania	2021-08-18	KAPA HyperPrep Kit	94891804	13938260448	98257596	14836896996
ERR13731191	-	0.571	0.42	Chicken	Tanzania	2021-08-27	KAPA HyperPrep Kit	57564520	8447775583	60183825	9087757575
ERR13731192	-	0.226	0.38	Caretaker	Tanzania	2021-08-09	KAPA HyperPrep Kit	69527168	10209489773	71949037	10864304587
ERR13731193	-	0.302	0.47	Caretaker	Tanzania	2021-09-15	KAPA HyperPrep Kit	61847666	9118256593	63892589	9647780939
ERR13731194	ERZ28403717	0.734	0.49	Sibling	Tanzania	2021-09-15	KAPA HyperPrep Kit	71113107	10452450768	73535947	11103927997
ERR13731195	-	0.515	0.48	Caretaker	Tanzania	2021-09-27	KAPA HyperPrep Kit	60353572	8866002194	62665683	9462518133
ERR13731196	-	0.249	0.45	Duck	Tanzania	2021-10-04	KAPA HyperPrep Kit	82601740	12105081965	86047861	12993227011
ERR13731197	-	0.388	0.4	Duck	Tanzania	2021-11-10	KAPA HyperPrep Kit	82299605	12076708944	85566932	12920606732
ERR13731198	-	0.754	0.5	Case	Tanzania	2021-11-19	KAPA HyperPrep Kit	88559749	13070233669	92929862	14032409162
ERR13731199	ERZ28403718	0.511	0.46	Case	Tanzania	2021-12-06	KAPA HyperPrep Kit	79271107	11615047141	82456321	12450904471
ERR13731200	-	0.653	0.44	Sibling	Tanzania	2021-12-07	KAPA HyperPrep Kit	96900170	14260110164	100464004	15170064604
ERR13731201	ERZ28403721	0.424	0.47	Case	Tanzania	2021-12-09	KAPA HyperPrep Kit	49295513	7220132978	51292264	7745131864
ERR13731202	-	0.567	0.51	Case	Tanzania	2021-12-13	KAPA HyperPrep Kit	45201769	6627342492	46846112	7073762912
ERR13731203	-	0.757	0.41	Case	Tanzania	2021-12-14	KAPA HyperPrep Kit	62939881	9206718017	66133168	9986108368
ERR13731204	-	0.483	0.48	Case	Tanzania	2021-12-20	KAPA HyperPrep Kit	73001091	10711342794	76014069	11478124419
ERR13731205	ERZ28403722	0.453	0.44	Case	Tanzania	2021-12-22	KAPA HyperPrep Kit	42778479	6248401736	44607838	6735783538
ERR13731206	-	0.172	0.43	Bovine_cattle	Tanzania	2021-12-22	KAPA HyperPrep Kit	66785705	9835091530	69375420	10475688420
ERR13731207	-	0.798	0.38	Case	Tanzania	2021-12-24	KAPA HyperPrep Kit	67278121	9843959695	69625858	10513504558
ERR13731208	ERZ28403735	0.714	0.39	Case	Tanzania	2022-01-18	KAPA HyperPrep Kit	60016178	8767791549	61915573	9349251523
ERR13731209	-	0.197	0.41	Bovine_cattle	Tanzania	2022-01-27	KAPA HyperPrep Kit	69019769	10140137983	71682507	10824058557
ERR13731210	-	0.441	0.46	Case	Tanzania	2022-02-07	KAPA HyperPrep Kit	75212913	11040049835	78271813	11819043763
ERR13731211	-	0.542	0.45	Case	Tanzania	2022-03-15	KAPA HyperPrep Kit	74481712	10905413844	77630946	11722272846
ERR13731212	-	0.173	0.49	Bovine_cattle	Tanzania	2022-03-11	KAPA HyperPrep Kit	70238343	10337187374	73159871	11047140521
ERR13731213	-	0.636	0.43	Caretaker	Tanzania	2021-03-21	KAPA HyperPrep Kit	69739997	10222913175	72664780	10972381780
ERR13731214	-	0.335	0.43	Chicken	Tanzania	2022-03-25	KAPA HyperPrep Kit	81640431	12008920257	85033531	12840063181
ERR13731215	-	0.643	0.41	Case	Tanzania	2022-04-06	KAPA HyperPrep Kit	90444531	13295987854	93925228	14182709428
ERR13731216	-	0.822	0.37	Case	Tanzania	2022-05-18	KAPA HyperPrep Kit	68944472	10055044375	71658552	10820441352
ERR13731217	ERZ28403730	0.659	0.48	Case	Tanzania	2022-05-26	KAPA HyperPrep Kit	81542070	11975862545	84507599	12760647449
ERR13731218	-	0.752	0.53	Case	Tanzania	2022-06-01	KAPA HyperPrep Kit	77659948	11425502591	80833392	12205842192
ERR13731220	-	0.787	0.53	Case	Tanzania	2022-06-14	KAPA HyperPrep Kit	81843151	12034499104	85552577	12918439127
ERR13731221	-	0.32	0.44	Caretaker	Tanzania	2022-06-15	KAPA HyperPrep Kit	57971162	8538687302	59972754	9055885854
ERR13731222	-	0.431	0.41	Chicken	Tanzania	2022-06-15	KAPA HyperPrep Kit	94554404	13835792101	98940573	14940026523
ERR13731241	-	0.189	0.51	Sewage_urban	Tanzania	2022-06-29	KAPA HyperPrep PCR-free Kit	100883745	14784473604	104972414	15850834514
ERR13731223	-	0.206	0.54	Sewage_rural	Tanzania	2022-06-29	KAPA HyperPrep PCR-free Kit	76666617	11187338248	80607882	12171790182
ERR13731069	-	0.335	0.49	Sewage_urban	Tanzania	2019-12-04	KAPA HyperPrep PCR-free Kit	82980367	12227861335	86227907	13020413957
ERR13731072	-	0.15	0.49	Sewage_urban	Ethiopia	2020-02-25	KAPA HyperPrep PCR-free Kit	43074747	6319180537	44634283	6739776733
ERR13731073	-	0.185	0.49	Sewage_rural	Ethiopia	2020-04-24	KAPA HyperPrep PCR-free Kit	45111001	6541673246	46433890	7011517390
ERR13731076	-	0.246	0.49	Sewage_urban	Mozambique	2020-04-26	KAPA HyperPrep PCR-free Kit	42483265	6163520501	43773565	6609808315
ERR13731082	-	0.25	0.48	Sewage_urban	Ethiopia	2020-08-26	KAPA HyperPrep PCR-free Kit	46700876	6818714037	48240443	7284306893
ERR13731083	-	0.225	0.48	Sewage_rural	Mozambique	2020-12-04	KAPA HyperPrep PCR-free Kit	42483265	6113305839	49279879	7441261729
ERR13731084	-	0.335	0.44	Sewage_rural	Mozambique	2020-12-04	KAPA HyperPrep PCR-free Kit	47067419	6909909181	48525418	7327338118
ERR13731085	-	0.42	0.54	Sewage_urban	Mozambique	2020-11-11	KAPA HyperPrep PCR-free Kit	111661415	16399920117	115357173	17418933123
ERR13731087	-	0.256	0.5	Sewage_rural	Nigeria	2020-12-18	KAPA HyperPrep PCR-free Kit	44726782	6489708965	46054519	6954232369
ERR13731090	-	0.192	0.55	Sewage_urban	Mozambique	2021-05-21	KAPA HyperPrep PCR-free Kit	54249355	7998693494	55987678	8454139378
ERR13731091	-	0.299	0.54	Sewage_rural	Mozambique	2021-05-21	KAPA HyperPrep PCR-free Kit	61503525	9081816891	63833905	9638919655
ERR13731092	-	0.218	0.54	Sewage_rural	Mozambique	2021-05-21	KAPA HyperPrep PCR-free Kit	49594854	7299122688	51977130	7848546630
ERR13731093	-	0.13	0.58	Sewage_rural	Tanzania	2021-01-11	KAPA HyperPrep PCR-free Kit	53171828	7831470202	55184159	8332808009
ERR13731094	-	0.171	0.52	Sewage_urban	Tanzania	2021-01-13	KAPA HyperPrep PCR-free Kit	60503584	8935718543	62248520	9399526520
ERR13731095	-	0.225	0.48	Sewage_rural	Tanzania	2021-06-16	KAPA HyperPrep PCR-free Kit	52071291	7678429514	54636254	8250074354
ERR13731096	-	0.176	0.51	Sewage_urban	Tanzania	2021-06-15	KAPA HyperPrep PCR-free Kit	58748991	8672792257	60580564	9147665164
ERR13731097	-	0.297	0.44	Sewage_urban	Ethiopia	2021-07-30	KAPA HyperPrep PCR-free Kit	52130940	7679054049	54066756	8164080156
ERR13731098	-	0.154	0.46	Sewage_rural	Ethiopia	2021-07-29	KAPA HyperPrep PCR-free Kit	46416112	6842390400	48279282	7290171582
ERR13731099	-	0.19	0.52	Sewage_urban	Nigeria	2021-06-25	KAPA HyperPrep PCR-free Kit	44683304	6568892130	45810346	6917362246
ERR13731100	-	0.148	0.52	Sewage_rural	Nigeria	2021-06-28	KAPA HyperPrep PCR-free Kit	48637443	7170540905	50317026	7597870926
ERR13731101	-	0.438	0.54	Case	Nigeria	2021-03-22	KAPA HyperPrep PCR-free Kit	62334491	9192965371	64859004	9793709604
ERR13731102	ERZ28403711	0.432	0.46	Case	Nigeria	2021-03-31	KAPA HyperPrep PCR-free Kit	51406260	7584205874	53861542	8133092842
ERR13731103	-	0.356	0.45	Case	Nigeria	2021-11-16	KAPA HyperPrep PCR-free Kit	61680204	9051693740	64895846	9799272746
ERR13731104	-	0.582	0.53	Case	Nigeria	2021-04-15	KAPA HyperPrep Kit	60771927	8975936763	63220279	9546262129
ERR13731105	-	0.591	0.51	Case	Nigeria	2021-11-24	KAPA HyperPrep PCR-free Kit	47215343	6967843011	49573974	7485670074
ERR13731106	ERZ28403733	0.663	0.39	Case	Nigeria	2021-11-16	KAPA HyperPrep PCR-free Kit	55036446	8074391942	58196803	8787717253
ERR13731107	-	0.306	0.48	Case	Nigeria	2021-04-15	KAPA HyperPrep Kit	44328409	6545891471	45927498	6935052198
ERR13731108	-	0.42	0.46	Case	Nigeria	2021-05-07	KAPA HyperPrep PCR-free Kit	58263435	8598556790	60258121	9098976271
ERR13731109	-	0.449	0.48	Case	Nigeria	2021-03-15	KAPA HyperPrep PCR-free Kit	42894616	6323214638	44624280	6738266280
ERR13731110	-	0.498	0.56	Case	Nigeria	2021-02-19	KAPA HyperPrep Kit	64498937	9536727055	66834117	10091951667
ERR13731111	-	0.553	0.54	Case	Nigeria	2021-03-15	KAPA HyperPrep Kit	56639998	8367928153	58752524	8871631124
ERR13731112	-	0.707	0.45	Case	Nigeria	2021-03-15	KAPA HyperPrep Kit	95458492	14075904684	100231731	15134991381
ERR13731113	-	0.572	0.51	Case	Nigeria	2021-11-19	KAPA HyperPrep PCR-free Kit	50625670	7470380272	53173457	8029192007
ERR13731114	-	0.536	0.45	Case	Nigeria	2021-03-31	KAPA HyperPrep Kit	138258323	20354387231	145226111	21929142761
ERR13731115	-	0.378	0.4	Case	Nigeria	2021-04-15	KAPA HyperPrep Kit	45002477	6600597319	46853818	7074926518
