# Supplementary material for: Using metagenomics and whole-genome sequencing to characterize enteric pathogens across various sources in Africa
Source: Nat Commun. 2025 Nov 28;16:11311. doi: 10.1038/s41467-025-66400-9 (PMC12722760; doi:10.1038/s41467-025-66400-9)
Supplement: Supplementary file 6 — Source data 1 [file 41467_2025_66400_MOESM6_ESM.xlsx]

## Sheet: Sheet1
Sample Name	Iso_source	Country	Escherichia	Enterococcus	Bifidobacterium	Lactobacillus	Pseudomonas	Klebsiella	Enterobacter	Bacteroides	Streptococcus	Homo	Acinetobacter	Psychrobacter	Faecalibacterium	Clostridium	Citrobacter	Other
12831351	Bovine/cattle	Ethiopia	0.224452	0.460064	0.442703	0.854404	1.19666	0.176089	0.240572	3.96448	0.719237	2.42433	0.270334	0	1.41863	5.23307	0.159968	82.215
16051351	Bovine/cattle	Ethiopia	0.328253	0.300187	0.484448	0.634541	1.27884	0.161076	0.345337	3.93537	0.568646	1.81576	0.625999	0	1.55218	3.4973	0.247715	84.2243
41081351	Bovine/cattle	Tanzania	0.11956	1.01391	0.198094	0.705637	0.720875	0.305932	0	1.99501	0.764245	0.993987	33.2611	0.227398	0.611865	4.55265	0	54.5298
41401351	Bovine/cattle	Tanzania	0.517512	17.039	0.460927	0.727346	0.571738	0.134388	0.124957	2.56516	0.848766	1.98045	0.219265	0	0.84523	13.1512	0	60.8141
41461351	Bovine/cattle	Tanzania	1.01959	3.43269	0.333049	1.17469	0.602373	0.324632	0.122639	2.74134	1.40193	1.78788	0.229647	0	0.758678	12.1545	0	73.9164
42861151	Bovine/cattle	Tanzania	26.5893	8.47406	0.15486	0.454333	0.325662	0	2.41514	0.954214	0.506713	0.774302	21.6827	0	0.32794	5.15139	0	32.1893
42981351	Bovine/cattle	Tanzania	15.7024	50.8471	0.119085	0.503303	0.212331	0	0	2.0559	0.51229	0.653844	0	0	0.304453	5.58576	0	23.5036
43211351	Bovine/cattle	Tanzania	0.401954	0.766602	0.322526	0.81474	4.06287	0.148025	0.169687	0.577659	0.770212	0.802705	0.989241	0	0.129973	1.62587	0	88.4179
11201122	Caretaker	Ethiopia	26.1962	2.00247	61.4051	0	0	0	0	0	0.896402	0.221822	0	0	0	0.136739	0	9.14128
12851122	Caretaker	Ethiopia	3.47262	4.52691	0.174112	0.162362	0.147408	0	0	59.01	0.317247	0.702856	0	0	2.39911	6.09178	0	22.9956
13001122	Caretaker	Ethiopia	54.6539	0.126428	2.29163	0.191235	0.125365	0.25923	0	8.38778	0.262417	0.471713	0	0	6.77185	1.28765	0	25.1708
40061122	Caretaker	Tanzania	22.939	16.9719	2.44676	0.63423	0	12.6172	15.1241	4.54324	0.132649	0.179284	0	0	0.617649	6.70605	0.320224	16.7677
41491122	Caretaker	Tanzania	3.43131	25.2618	1.118	0.483284	0.16539	0	0.138541	35.9735	0.361926	0.340447	0	0	3.85875	4.84787	0	24.0192
41881122	Caretaker	Tanzania	7.31138	21.7231	3.04862	0.347808	0.116643	1.56407	1.8631	13.3673	1.34351	0.504745	0	0	9.56577	4.00933	0	35.2346
42011122	Caretaker	Tanzania	0.273047	7.28386	0.336832	1.87552	0.236118	0	0	2.33209	0.870616	1.78935	0	0	5.48555	10.3903	0	69.1267
42101122	Caretaker	Tanzania	0.457697	20.8153	35.2676	7.34494	0	3.08556	0	3.50901	0.386084	0.183701	0	0	3.72592	2.17224	0	23.0519
42211122	Caretaker	Tanzania	1.73566	36.2119	51.2176	4.90193	0	0.177938	0	4.23288	0.390446	0	0	0	0.228777	0	0	0.902907
43221122	Caretaker	Tanzania	1.11411	1.09776	0.127765	0.668466	0	1.67627	0.124698	0.459953	0.483462	0.222822	0	0	1.89603	0.790098	0	91.3386
43561122	Caretaker	Tanzania	2.52669	1.21353	41.3711	7.48778	0	0.145791	0	6.56059	4.05278	0.286338	0	0	5.18449	1.68971	0	29.4812
11501121	Case	Ethiopia	0.390778	0.26451	0.269953	0.350503	0.237297	0	0	11.5143	1.15492	1.75469	0	0	14.6025	5.16067	0	64.2999
11791121	Case	Ethiopia	13.4967	0.406044	6.03145	0.274926	0	0	0	0.408159	21.7857	3.29488	0	0	4.00228	12.618	0	37.6817
12601121	Case	Ethiopia	88.134	2.48839	0.218512	0.23485	0	0	0.173585	0	2.02685	0.412519	0	0	0.958799	1.017	0	4.33553
12831121	Case	Ethiopia	28.6085	0.319586	54.0932	0	0	0	0	12.0225	0.118703	0.17349	0	0	1.28646	0	0	3.37747
12851121	Case	Ethiopia	0.159918	0.645147	0.320931	0.945267	0.220161	0	0.357076	0.978126	0.914597	2.75694	0	0	16.6249	12.26	0	63.817
13001121	Case	Ethiopia	0	0	58.6489	17.1214	0	0	0	4.54121	0.152879	0.311913	0	0	2.15466	0.588941	0	16.4801
13411121	Case	Ethiopia	0.466597	0.315034	1.18544	0.50557	0.161306	0	0	6.63195	1.4052	2.78009	0	0	21.9647	13.6287	0	50.9554
13821121	Case	Ethiopia	1.16058	0.151957	5.11351	0	0	0	0	28.415	0.497685	22.0807	0	0	1.35844	0.390601	0	40.8316
13861121	Case	Ethiopia	1.07904	0.436183	0.423622	0.497842	0.462445	0	0	4.17114	0.934025	1.40446	0	0	41.6349	4.88022	0	44.0761
31301121	Case	Mozambique	12.2595	0.295129	0	0	0	5.24437	76.5804	2.90464	0	0.442186	0	0	0	0	0.23732	2.03649
31351121	Case	Mozambique	22.0938	0.691648	1.94181	0	0.566091	0.964411	7.92527	0.682989	0.137464	1.09863	0	0	2.34338	0	16.9762	44.5783
31441121	Case	Mozambique	26.4767	0.841594	0	0	0.113589	4.49195	5.64539	1.41367	0	0.619579	0	0	0.110492	0	41.4694	18.8176
31451121	Case	Mozambique	1.01002	1.56429	8.43636	0.82166	0.767532	0	0	0	0	1.50583	0.171044	0.858467	0	0	0	84.8648
31521121	Case	Mozambique	2.68067	3.76503	0.115537	0	0.443069	1.12463	0.927477	0	0.263933	4.10528	0	0	0	0	1.06951	85.5049
31651121	Case	Mozambique	6.40747	12.0234	0	0.114383	41.4974	1.02229	10.3486	0	4.30262	2.5154	0	0	0	0	0.760848	21.0076
31771121	Case	Mozambique	14.7881	0.172699	8.31395	1.37245	0	56.3264	0.221461	0	0.119874	9.15814	0	0	0	0.307811	0	9.21909
32061121	Case	Mozambique	28.6257	0.635222	0	0	1.68975	0.698848	11.7699	2.01206	0.106392	1.55728	4.29114	0.42661	1.00134	0	0.162717	47.0231
32201121	Case	Mozambique	29.9362	0.737821	0	0	8.29847	51.0871	0.427372	0.401165	0	0.907157	0	0	0	0	4.86136	3.34338
32371121	Case	Mozambique	11.2765	1.04965	0	0	18.6735	13.7435	25.1361	3.08026	0	1.07188	0	0	0.206092	0	5.53619	20.2263
32401121	Case	Mozambique	27.3767	21.4342	1.54462	0	0	1.61653	0.368682	0.400081	0	0.381849	0	0	0	0	38.1262	8.75114
32481121	Case	Mozambique	26.5731	2.8563	2.77128	0.61033	0	56.9662	0.573892	3.85328	0	0.760129	0	0	0	0	0.917013	4.11846
32491121	Case	Mozambique	44.6167	0.610158	11.8509	0.531985	0	3.63252	0.228429	3.8244	0	0.420309	0	0	0	0	0.229444	34.0552
32501121	Case	Mozambique	0.978759	0.551066	1.99145	0	0	1.0168	0	7.02095	0.115148	1.6275	0	0	0	0	26.7123	59.986
33381121	Case	Mozambique	24.7743	17.7998	0	0	0	1.00891	0.702903	0.702903	0	0.321154	0	0	0	0	25.3883	29.3017
33791121	Case	Mozambique	38.0531	37.3663	0.334445	0.179843	0.15986	0.475374	0.202981	0.149343	0	0.701492	0	0	0	0	0	22.3773
33881121	Case	Mozambique	30.6148	0	0	0	6.39684	0.421839	24.4709	0.243449	0	0.902442	0	0	0	0	3.65069	33.2991
34041121	Case	Mozambique	36.0572	0.265887	0	0	15.9187	4.90877	20.3089	0	0	0.793602	14.9891	0	0	0	0.294303	6.4635
34111121	Case	Mozambique	36.0231	0	0.263469	0	21.664	0.147417	0	0	0	0.822817	0	0	0	0	0	41.0792
DTU_2022_1009215_1_MG_21011121_S13_L003	Case	Nigeria	39.9638	0	3.24422	0	9.60882	19.2398	23.3862	0	0.691738	0.617228	0	0	0	0	0	3.24825
DTU_2022_1009217_1_MG_21051121_S17_L003	Case	Nigeria	57.9331	33.6001	0	0	0	0.104216	0	3.29849	0	0	0	0	0.242834	0	0	4.82126
DTU_2022_1009218_1_MG_21061121_S19_L003	Case	Nigeria	41.6236	0.387963	0	0	0	1.43828	0.746779	0	0.852313	51.4011	0.974933	0	0	0	0	2.57503
DTU_2022_1009219_1_MG_21071121_S73_L004	Case	Nigeria	45.8567	9.42276	30.9871	0	0	11.2656	0.353845	0	0.181459	0	0	0	0	0	0.868987	1.06355
DTU_2022_1009220_1_MG_21081121_S23_L003	Case	Nigeria	83.9516	0	7.30291	0	1.25773	0.129309	0	0	0.714228	4.10353	0	0	0.399038	0	0	2.14167
DTU_2022_1009222_1_MG_21101121_S31_L003	Case	Nigeria	91.1136	0	0.461819	0.840225	0.466905	5.26412	0.12817	0	0	0.460801	0.184117	0	0	0	0.232944	0.847346
DTU_2022_1009223_1_MG_21111121_S27_L001	Case	Nigeria	4.85632	3.98999	12.0025	2.54611	0	29.6911	2.94471	31.2499	4.06727	0.777866	0	0	0.530779	0	0	7.34346
DTU_2022_1009224_1_MG_21121121_S5_L003	Case	Nigeria	56.1292	11.8805	13.6144	0.391194	0	1.71453	0	9.97952	0.642821	0.170129	0	0	0	0	0.129379	5.34836
DTU_2022_1009225_1_MG_21131121_S7_L003	Case	Nigeria	33.5394	15.4604	12.7997	0.531316	0.264122	31.7193	0	0	0.990971	0.57636	0	0	0	0.150488	0	3.96798
DTU_2022_1009226_1_MG_21141121_S28_L001	Case	Nigeria	2.9928	6.21217	4.11057	5.40557	79.0303	0.380645	0.660591	0	0	0.344394	0	0	0	0	0	0.862998
DTU_2022_1009228_1_MG_21161121_S30_L001	Case	Nigeria	1.33466	0.773068	0	0	0	77.0457	6.67227	6.80786	0	0.161899	0	0	0	0	0.875267	6.32924
DTU_2022_1009229_1_MG_21171121_S72_L003	Case	Nigeria	0.155875	62.1588	34.8685	0.829985	0	0	0	0	1.12352	0.339079	0	0	0	0	0	0.524307
DTU_2022_1009230_1_MG_21181121_S20_L003	Case	Nigeria	63.2148	0	0.136178	0	0	0.790841	31.2009	0.125082	0	1.5373	0	0	0	0	0.227972	2.76693
DTU_2022_1009231_1_MG_21191121_S74_L003	Case	Nigeria	51.6823	0	0	0	0	0	0	0	0.141447	47.7569	0	0	0	0	0	0.419325
DTU_2022_1009232_1_MG_21201121_S31_L001	Case	Nigeria	25.8991	58.6211	0.208551	0	0	0.281134	0	0	1.6592	8.64871	0	0	0	0.30158	0	4.38058
42571121	Case	Tanzania	94.2802	0	1.71594	0	0	0.195016	0	0	0.423205	1.85165	0	0	0	0	0.136712	1.39728
42761121	Case	Tanzania	9.82415	0.11944	27.5885	4.76253	0	0.13851	0	0	26.5216	29.4163	0	0	0	0	0	1.62899
42781121	Case	Tanzania	1.26296	0.374133	0.143659	0.115754	0	0.291452	0	0.97564	18.0638	0.734831	0	0	0.651116	6.99898	0	70.3877
42791121	Case	Tanzania	0	0	49.3834	0	0	0	0	0	40.2278	2.91844	0	0	0	0	0	7.47038
42811121	Case	Tanzania	0.633007	68.5519	0	0	0	13.2167	0	0	2.07514	0.163032	0	0	0	0	0	15.3602
42831121	Case	Tanzania	0	0	47.8502	15.3045	0	0	0	1.14128	10.7791	10.5044	0	0	0.203436	0	0	14.2171
42861121	Case	Tanzania	9.56606	63.343	0.267532	0.144612	0.132216	0	0	1.0474	0.487548	1.54321	0	0	1.28498	1.6589	0	20.5245
42881121	Case	Tanzania	0.969996	0.111459	1.58051	13.5749	0	0	0	0	82.1464	1.15777	0	0	0	0	0	0.458891
42951121	Case	Tanzania	0.145295	0	13.3449	71.3084	0	0	0	0	1.94634	11.9162	0	0	0	0	0	1.33893
43021121	Case	Tanzania	33.4122	10.3588	11.565	10.8984	0	2.77395	0.151032	0	26.3127	2.76488	0	0	0	0	0.164121	1.59892
43201121	Case	Tanzania	34.8544	29.804	13.1274	15.6313	0	0.121306	0	0	1.12916	4.24775	0	0	0	0	0.140513	0.944169
43351121	Case	Tanzania	9.94156	0	0	30.223	0	0.401383	0	0	9.4047	2.88147	0	0	0.601569	0	0	46.5463
43491121	Case	Tanzania	0	97.3312	0	0	0	0	0	0	0.653903	1.35494	0	0	0	0	0	0.65992
43501121	Case	Tanzania	81.5806	11.1474	1.32602	0	0	1.77977	0	2.93476	0.181096	0.234418	0	0	0	0	0	0.815936
43511121	Case	Tanzania	0.308531	7.51893	0	0	0	0.185319	86.8183	0	0.422727	4.29739	0	0	0	0	0.18031	0.268462
43551121	Case	Tanzania	9.40286	0.362268	67.8598	0	0	0	0	0	22.2513	0.123775	0	0	0	0	0	0
12851354	Chicken/hens	Ethiopia	3.12936	2.4314	0.636498	85.2907	0	0	0	0	0.443778	0.231264	0	0.176053	0	0.459404	0	7.20149
13801354	Chicken/hens	Ethiopia	23.7896	1.43011	0.197071	0.152918	0.248762	0	0	0.569675	0.480293	0.453371	0.199225	12.0019	0.527676	0.805514	0.122765	59.0211
31871354	Chicken/hens	Mozambique	0	0.903503	0	0.350187	0	0	0	0	0.160811	1.06114	0	78.0599	0	0.899271	0	18.5652
32221354	Chicken/hens	Mozambique	13.1367	2.09268	0	1.78367	3.97092	0.200141	0	0.322205	0.149556	1.62532	4.7429	0	0	0.234231	0	71.7417
32271354	Chicken/hens	Mozambique	0.332349	1.31202	0	0	8.53788	0	0.14771	0	0	2.01364	3.49509	0	0	0.14771	0	84.0136
41301354	Chicken/hens	Tanzania	8.97942	47.3883	0.192119	15.8146	0	0	0	0	2.01832	0.292448	0	0	0	3.48269	0	21.8322
41771354	Chicken/hens	Tanzania	14.1399	43.9369	0.111704	23.9698	0	0	0.116876	0	2.33544	0.249266	0.179968	0	0	2.48231	0	12.4778
41921354	Chicken/hens	Tanzania	1.63491	70.2679	0	5.84387	0	0	0	0	0.156003	0.125842	0	0	0	0	0	21.9715
43271354	Chicken/hens	Tanzania	44.4194	23.0757	0	8.0237	0	0.314271	0.400824	0	0.219474	0.136012	0.532715	0	0	4.48738	0.482226	17.9083
43561354	Chicken/hens	Tanzania	1.08291	74.4785	0.190114	14.0852	0	0	0	0	0.71109	0.143898	0	0	0	1.64275	0	7.66548
33321361	Donkey	Mozambique	0.498547	0.24592	0.751174	0	8.28191	0.791415	1.6622	0.175497	0.298457	1.5873	0	0	0	9.47574	0.150905	76.0809
31921355	Duck	Mozambique	0.195409	0.61039	0	68.9373	0.544203	0.279456	1.49078	0	0.128171	2.85444	0.459106	0	0	0.114514	0	24.3862
32101355	Duck	Mozambique	0	5.52027	0	0.935528	5.62829	0	0	0	0	1.06192	2.44145	20.048	0	0.15016	0	64.2144
32191355	Duck	Mozambique	0	0.586987	28.8642	19.6784	0.289778	0	0	0	0.511623	1.5837	0	0	0.133744	4.61628	0.111453	43.6238
32201355	Duck	Mozambique	0	4.21751	0	5.30552	0.209946	0	0	0	0.551109	1.50571	0.191357	0.162927	0	0.506277	0	87.3496
42241355	Duck	Tanzania	7.13959	21.0029	0	0.335067	0	1.03818	0	0	5.1962	0.220187	0.136154	0	0	3.03794	0	61.8938
42481355	Duck	Tanzania	6.48952	46.9234	0	0.23926	0	0.271934	2.96492	5.93617	0.210801	0.208693	0.444791	0	0	6.19862	0.32885	29.7831
12831352	Goat	Ethiopia	3.65716	0.747485	8.41674	1.19397	1.33067	0.221988	0.278426	1.29054	1.70567	2.69897	0	0	4.33692	4.92262	0.179346	69.0195
13801352	Goat	Ethiopia	0.219968	0.723377	0.111625	9.092	5.66116	0	0.157589	0.125852	0.32065	8.20338	0.723377	62.0561	0.204647	0.431181	0	11.9691
13831352	Goat	Ethiopia	0.243224	1.23242	1.34525	0.818686	1.47313	0.224418	0.30591	1.48943	0.868835	4.95223	0.169254	0	4.05582	5.41611	0.203104	77.2022
41891357	Pig	Tanzania	1.12656	8.54511	0.796454	69.3418	0	0	0	0.296574	0.126804	0.2316	0	0	0.140427	3.42161	0	15.9731
17051592	Sewage (rural)	Ethiopia	5.87291	0.391864	3.22214	0.699036	1.65089	1.37279	0.347622	7.99656	1.60664	2.99966	0.366583	0.135256	9.48438	2.03264	0.257872	61.5632
17061192	Sewage (rural)	Ethiopia	0.367843	0	0.515464	0.206912	1.75935	0.291612	0.281932	1.42055	0.264992	12.8588	14.6931	2.69348	0.643725	0.643725	0.219012	63.1395
DTU_2021_1009186_1_MG_17011592_S0_L001	Sewage (rural)	Ethiopia	1.4965	0.293481	0.886769	0.537628	3.33456	2.29346	1.00062	5.43067	0.607203	1.98479	1.34723	20.1743	5.61536	1.51168	0.183426	53.3023
DTU_2022_1009212_1_MG_17041592_S35_L003	Sewage (rural)	Ethiopia	23.9817	5.33371	2.13372	0.532521	0.942527	0.219559	0.195298	11.5796	1.03108	4.03576	0.388171	0.396662	3.04229	2.61045	0.350566	43.2264
37121592	Sewage (rural)	Mozambique	0.592416	0.938203	2.44848	0.474187	14.7837	4.2359	1.70224	7.31112	0.592416	1.67936	1.34755	0.252984	5.30886	1.31704	0.411894	56.6037
37131592	Sewage (rural)	Mozambique	0.117782	0	0.444568	0	7.42255	0.259812	0.175518	0.385677	0	0.517315	0.220552	0.151268	0.211314	0	0.136257	89.9574
DTU_2021_1009196_1_MG_37081192_S0_L001	Sewage (rural)	Mozambique	0.490223	0	0.632188	0	1.80895	0.573406	0.200748	0.377095	0.114238	0.527933	45.2791	0	0	0	1.3409	48.6552
DTU_2021_1009197_1_MG_37071192_S0_L001	Sewage (rural)	Mozambique	1.00419	0.774697	0.174744	0.28891	13.8945	0.525396	0.40424	1.65424	0.449674	1.46319	39.0319	0.754893	0.28891	1.98625	0.608108	36.6962
DTU_2022_1009205_1_MG_37101592_S42_L003	Sewage (rural)	Mozambique	0.234147	0.417602	0.894344	0.208801	8.41359	0.210008	0.337944	1.41574	0.316219	0.587781	0.296908	0	0.37898	1.05849	0.175007	85.0544
DTU_2022_1009206_1_MG_37111592_S44_L003	Sewage (rural)	Mozambique	0.147132	0	0.502601	0	4.3857	0.185974	0.150663	2.0775	0.135361	0.260129	0.327221	0	0.16361	0.189505	0	91.4746
27021592-A	Sewage (rural)	Nigeria	0	0.626026	0.207978	0	4.99044	0	0	0	0	0.615574	0.92911	90.0463	0	0.170354	0	2.41422
DTU_2021_1009201_1_MG_27061192_S0_L001	Sewage (rural)	Nigeria	0.734046	0.388541	2.83167	0.545924	1.9009	0.339358	0.181975	2.09394	0.6406	1.72753	0.515185	0	2.70503	1.87877	0.127874	83.3887
DTU_2022_1009214_1_MG_27081192_S10_L003	Sewage (rural)	Nigeria	3.09149	2.39517	5.45001	0.579285	2.13508	0.292007	0.19743	0.516628	0.619481	3.16361	6.81783	0	0.932767	1.30398	0.498895	72.0063
47101192	Sewage (rural)	Tanzania	1.61271	0	0.323258	0	3.18606	0.199203	0.535582	0.799198	0.121669	1.05566	5.39161	0	0.15149	0.387671	1.62822	84.6077
DTU_2022_1009207_1_MG_47061592_S47_L003	Sewage (rural)	Tanzania	0.122628	0	0.13065	0	3.66393	0	0.182222	0.245255	0	0.656688	15.1279	1.05781	0	0	0	78.8129
DTU_2022_1009209_1_MG_47091592_S28_L003	Sewage (rural)	Tanzania	1.17581	0	0.180813	0	3.20342	1.30959	0.279058	0	0	0.2592	78.7048	0.147368	0	0	0.895703	13.8442
17051591	Sewage (urban)	Ethiopia	2.83973	0.185397	1.61205	3.06017	0.538102	0.7495	0.184266	6.50923	0.889678	4.00977	0	0	21.0911	2.58764	0	55.7433
17061191	Sewage (urban)	Ethiopia	0.36621	0	2.77849	1.07735	0.403167	2.67098	0	11.8128	1.04375	10.1553	0	0	22.163	1.59699	1.21398	44.718
DTU_2021_1009185_1_MG_17011591_S0_L001	Sewage (urban)	Ethiopia	2.63634	0.179561	3.03232	0.545818	1.40081	1.99063	0.780079	0.854996	0.330582	2.46986	0.508954	0	1.1832	0.967964	2.7279	80.391
DTU_2021_1009195_1_MG_17021591_S0_L001	Sewage (urban)	Ethiopia	0.710668	0.146243	8.93895	0.46411	3.3648	0.85812	1.45397	1.5422	0.473779	4.4308	2.06795	0	1.19291	1.09864	0.259853	72.997
DTU_2022_1009211_1_MG_17041591_S79_L004	Sewage (urban)	Ethiopia	6.44499	48.2538	0.50192	0.490346	0.197822	5.40432	3.66602	2.73899	1.3595	1.68675	0	0	3.8228	1.27953	6.93639	17.2168
DTU_2021_1009189_1_MG_37011191_S0_L001	Sewage (urban)	Mozambique	2.25455	0.347612	7.31834	0.377196	2.75008	2.07211	1.53344	5.39168	0.875193	4.36733	0.732203	0	6.0265	1.72203	0.595378	63.6364
DTU_2021_1009198_1_MG_37051191_S0_L001	Sewage (urban)	Mozambique	0.733748	0	0.215558	0	63.8552	7.85673	22.9012	0	0	0.220868	0.570221	0	0	0	0.342982	3.30346
DTU_2022_1009204_1_MG_37091591_S16_L003	Sewage (urban)	Mozambique	1.51789	0	4.13159	0	1.19418	1.76839	0.48728	0.2139	0	1.01803	0	0	0.828148	0.666865	19.4558	68.718
27011591	Sewage (urban)	Nigeria	0	0.431574	1.07495	0.242547	17.7458	0	0	0	0.30176	2.54276	0	0	0.228882	2.20456	0	75.2272
DTU_2022_1009213_1_MG_27071191_S38_L003	Sewage (urban)	Nigeria	7.32827	1.33524	3.6996	0.451717	1.94375	0.500249	0.319811	0.421852	0.649577	3.48432	5.52389	0	1.59159	1.25436	0.277501	71.2183
47091191-B	Sewage (urban)	Tanzania	5.31898	0.597945	1.10381	0.151191	7.13669	4.77674	8.34508	1.07198	0.510413	0.58203	16.3616	0	0.699118	0.386504	5.87714	47.0808
DTU_2021_1009182_1_MG_47011591_TZ_MS_638_S0_L001	Sewage (urban)	Tanzania	0.25236	0.515279	0.224907	0	37.929	0.18795	0.506832	0	1.37689	0.216459	32.3538	3.94378	0	0	0.107702	22.3851
DTU_2022_1009208_1_MG_47071591_S74_L004	Sewage (urban)	Tanzania	6.83101	1.31534	1.46222	0.418717	12.282	6.92528	13.6631	0.461466	2.35666	0.360623	7.85479	0.170995	0.655479	1.67158	6.25445	37.3163
DTU_2022_1009210_1_MG_47081591_S80_L004	Sewage (urban)	Tanzania	5.58643	0.908237	1.07839	0.388929	4.15336	3.07497	9.98177	1.36678	2.57223	0.282857	1.75791	0	0.453014	0.808795	7.8283	59.758
12831353	Sheep	Ethiopia	0.173884	0.444903	0.504863	2.18614	1.17402	0.193071	0.171485	2.59627	0.566022	2.48474	0	0	1.14523	2.3888	0.233844	85.7367
12851353	Sheep	Ethiopia	0.269848	1.46667	1.11437	0.969455	1.43419	0.256106	0.313574	3.8216	1.68655	8.26535	0.154913	0	5.03342	5.89668	0.208633	69.1086
13801123	Sibling	Ethiopia	3.17271	4.99469	1.3297	0.904907	0.231205	0	0	18.805	2.6572	3.02336	0	0.22678	4.61635	9.02805	0	51.01
42101123	Sibling	Tanzania	0.533298	0	56.2413	0.281267	0	0	0	0	40.3976	1.46279	0	0	0	0	0	1.08373
42771123	Sibling	Tanzania	1.28527	2.77557	17.8816	1.41482	0	0.160149	0	0.646714	62.0091	5.50727	0	0	0.817063	0.207071	0	7.29543
16041583	Waste (animal)	Ethiopia	0.467994	0.276213	0.293099	0.285862	0.826227	0.189369	0.273801	41.4657	0.47885	12.3729	0.496942	1.90213	0.383562	0.791248	0.223142	39.2729
16231583	Waste (animal)	Ethiopia	0.281002	0.267932	0.28623	0.38556	5.40307	0.275774	0.261397	2.28199	0.511031	9.4495	0.257476	0.137233	0.393402	1.26777	0.182978	78.3576
13861582	Waste (human)	Ethiopia	1.75403	0	0	0.394473	4.35503	2.57673	4.36241	0	0	0.207784	8.12151	1.38382	0	0	4.55332	72.2909
15021582	Waste (human)	Ethiopia	1.08101	0	0	1.12271	0.886403	2.7918	6.82392	0	0	13.9173	2.88268	0.11334	0	1.54185	2.88161	65.9574
15161582	Waste (human)	Ethiopia	3.70638	0	0	0	0.631162	5.51404	31.1353	0	0.167473	2.08085	7.88273	0.28889	0	0.410308	2.66177	45.5212
