# Supplementary material for: Using metagenomics and whole-genome sequencing to characterize enteric pathogens across various sources in Africa
Source: Nat Commun. 2025 Nov 28;16:11311. doi: 10.1038/s41467-025-66400-9 (PMC12722760; doi:10.1038/s41467-025-66400-9)
Supplement: Supplementary file 7 — Source data 2 [file 41467_2025_66400_MOESM7_ESM.xlsx]

## Sheet: Sheet1
Year	Country	Iso_source	Total Load	Campylobacter spp._abundance	Escherichia coli_abundance	Salmonella enterica_abundance	Shigella spp._abundance	Escherichia coli_relative	Salmonella enterica_relative	Shigella spp._relative	Campylobacter spp._relative
2019	Ethiopia	0	0
2019	Mozambique	0	0
2019	Nigeria	Sewage	5.94695	1.78562	2.80936	1.33709	0.0148735	60.6134	13.905	3.70628	21.7753
2019	Tanzania	Sewage	9.00733	0.515794	4.12636	2.73767	1.6275	73.6043	18.357	6.04871	1.99
2020	Ethiopia	Sewage	9.28876	4.69919	11.8342	7.16773	4.16516	71.7242	15.3098	6.06198	6.90404
2020	Mozambique	Sewage	9.69431	1.66851	16.6941	12.4819	7.93272	64.9777	23.7224	8.08236	3.21761
2020	Nigeria	Sewage	10.3373	2.73905	3.72419	2.46476	1.40928	56.9485	16.1628	5.62505	21.2637
2020	Tanzania	0	0
2021	Ethiopia	Sewage	14.5901	4.40147	10.6422	5.98229	8.15417	69.2863	7.60431	19.9954	3.11407
2021	Mozambique	Sewage	7.71289	4.86464	16.2117	14.0182	3.46989	54.1676	35.0611	4.82737	5.94398
2021	Nigeria	Sewage	10.9377	7.57862	12.5194	7.60944	5.10565	63.7829	13.6468	7.68708	14.8832
2021	Tanzania	Sewage	11.5199	2.87975	18.3734	11.6951	13.1313	65.313	13.6405	19.673	1.37348
2022	Ethiopia	Sewage	10.9157	8.5427	16.7974	9.19705	9.12547	65.966	10.2898	12.6237	11.1206
2022	Mozambique	0	0
2022	Nigeria	0	0
2022	Tanzania	Sewage	11.8093	1.57342	9.61305	5.97178	6.46027	70.6594	11.4006	16.6694	1.27054
